# Supplementary material for: Transcriptomic analysis of Bifidobacterium longum subsp. longum BBMN68 in response to oxidative shock
Source: Sci Rep. 2018 Nov 20;8:17085. doi: 10.1038/s41598-018-35286-7 (PMC6244367; doi:10.1038/s41598-018-35286-7)
Supplement: Supplementary file 2 — supplementary dataset Table S2 [file 41598_2018_35286_MOESM2_ESM.xlsx]

## Sheet: 30min vs control
GeneID	RPKM_Control	RPKM_30min	30min/Control	Log2(30min/Control)	COG	Code	Description
BBMN68_tRNA44	281.58	41.97	0.149052	-2.74611	-	-	location=1988748-1988819,+; product=tRNA-Thr;
BBMN68_218	31.83	5.04	0.158341	-2.65889	G	COG1175	location=261763-262734,+;
BBMN68_1579	22023.1	4027.78	0.182889	-2.45096	J	COG0244	location=1975167-1975688,+; product=RplJ; gene=rplJ; note=Ribosomal protein L10
BBMN68_1746	152.52	28.47	0.186664	-2.42148	J	COG2890	location=2158471-2159355,+; product=HemK; gene=hemK; note=Methylase of polypeptide chain release factor
BBMN68_842	200.33	39.41	0.196725	-2.34574	S	COG2855	location=966753-967769,-; product=Hypothetical Membrane protein;
BBMN68_932	30.28	6.65	0.219617	-2.18694	-	-	location=1079429-1079488,-; product=Hypothetical protein;
BBMN68_55	5.67	1.35	0.238095	-2.07039	R	COG1402	location=60114-60872,+; product=Amidase-like protein;
BBMN68_1483	141.69	33.96	0.239678	-2.06083	-	-	location=1836001-1836408,-; product=Hypothetical protein;
BBMN68_1619	8548.58	2059.65	0.240935	-2.05329	J	COG0185	location=2022603-2022881,+; product=RpsS; gene=rpsS; note=Ribosomal protein S19
BBMN68_560	719.22	173.78	0.241623	-2.04917	-	-	location=635022-635333,+; product=Hypothetical protein;
BBMN68_217	46.48	11.42	0.245697	-2.02505	G	COG2182	location=260474-261766,+;
BBMN68_1745	528.38	130.41	0.246811	-2.01852	J	COG0216	location=2157296-2158384,+; product=PrfA; gene=prfA; note=Protein chain release factor A
BBMN68_1170	621.02	154.01	0.247995	-2.01162	G	COG2182	location=1383889-1385214,-;
BBMN68_1507	15.4	3.87	0.251299	-1.99252	-	-	location=1864570-1864746,-; product=Hypothetical protein;
BBMN68_652	203	54.8	0.269951	-1.88923	L	COG0513	location=737930-740116,-; product=SrmB; gene=srmB; note=Superfamily II DNA and RNA helicase
BBMN68_1492	129.62	35.61	0.274726	-1.86393	S	COG3501	location=1845667-1847592,-; product=Hypothetical protein;
BBMN68_1002	199.13	55.63	0.279365	-1.83978	V	COG0534	location=1174401-1175798,-;
BBMN68_1728	59.71	17.74	0.297103	-1.75097	G	COG1172	location=2142275-2143492,+; product=XylH; gene=xylH;
BBMN68_219	39.28	11.74	0.29888	-1.74236	G	COG0395	location=262734-263573,+;
BBMN68_1326	17.53	5.29	0.301768	-1.72849	-	-	location=1583585-1584004,+; product=Hypothetical protein;
BBMN68_1035	160.21	49.12	0.306598	-1.70558	G	COG0235	location=1222512-1223204,-; product=ArAD; gene=araD; note=Ribulose-5-phosphate 4-epimerase
BBMN68_827	2290.56	704	0.307348	-1.70205	E	COG0174	location=952818-954254,+; product=GlnA2; gene=glnA2; note=Glutamine synthetase
BBMN68_371	3666.2	1153.02	0.3145	-1.66887	J	COG0052	location=449423-450268,+; product=RpsB; gene=rpsB; note=Ribosomal protein S2
BBMN68_587	172.03	55.84	0.324595	-1.62329	H	COG0635	location=663275-664684,-; product=HemN; gene=hemN; note=Coproporphyrinogen III oxidase
BBMN68_257	2225.65	726.84	0.326574	-1.61452	J	COG0290	location=311319-311954,+; product=InfC; gene=infC; note=Translation initiation factor 3
BBMN68_1572	143.42	47.06	0.328127	-1.60767	-	-	location=1962234-1964210,+;
BBMN68_585	12.25	4.03	0.32898	-1.60393	G	COG1929	location=660778-661839,-; product=Glycerate kinase;
BBMN68_1155	1893.24	628.02	0.331717	-1.59197	L	COG0629	location=1362503-1363159,-; product=SSB2; gene=ssb2; note=Single-stranded DNA-binding protein
BBMN68_258	386.44	129.23	0.334412	-1.5803	J	COG0291	location=311935-312129,+; product=RpmI; gene=rpmI; note=Ribosomal protein L35
BBMN68_600	170.95	58.25	0.340743	-1.55324	R	COG1253	location=679411-680844,-; product=TlyC2; gene=tlyC2; note=Hemolysin-like protein
BBMN68_897	24.65	8.55	0.346856	-1.52759	L	COG2801	location=1034664-1035497,-; product="Integrase, catalytic region";
BBMN68_1444	51.24	17.79	0.34719	-1.5262	T	COG0515	location=1757496-1761236,+; product=Putative Beta-xylosidase; note=Putative beta-xylosidase
BBMN68_601	198.84	69.79	0.350986	-1.51052	R	COG0319	location=680920-681468,-; product=Putative metal-dependent hydrolase;
BBMN68_1491	672.65	240.22	0.357125	-1.4855	I	COG1835	location=1844525-1845616,-; product=Hypothetical protein;
BBMN68_1762	2.59	0.93	0.359073	-1.47765	L	COG0629	location=2177327-2178064,+; product=SSB3; gene=ssb3; note=Single-stranded DNA-binding protein
BBMN68_399	2151.87	774.04	0.359706	-1.47511	G	COG0126	location=482942-484147,+; product=Pgk; gene=pgk; note=3-phosphoglycerate kinase
BBMN68_882	450.38	163.24	0.362449	-1.46415	M	COG1361	location=1017715-1018890,-; product=S-layer protein;
BBMN68_883	349.56	126.77	0.362656	-1.46333	V	COG1136	location=1018887-1019678,-;
BBMN68_999	400.67	145.57	0.363316	-1.4607	-	-	location=1170538-1171965,+; product=Hypothetical protein;
BBMN68_584	56.18	20.43	0.363653	-1.45937	-	-	location=660535-660654,-; product=Hypothetical protein;
BBMN68_1670	408.15	148.79	0.364547	-1.45582	G	COG2182	location=2071661-2072977,+;
BBMN68_1371	3620	1321.49	0.365052	-1.45382	L	COG0593	location=1640261-1641763,-; product=DnaA; gene=dnaA; note=ATPase for DNA replication initiation
BBMN68_1296	153.73	56.15	0.365251	-1.45304	-	-	location=1546858-1547187,+; product=Hypothetical protein;
BBMN68_1644	22.89	8.37	0.365662	-1.45142	S	COG2307	location=2036170-2038350,+; product=Hypothetical protein;
BBMN68_1202	76.69	28.35	0.36967	-1.43569	S	COG4372	location=1426845-1432658,-; product=AprE; gene=aprE; note=Subtilisin-like serine protease
BBMN68_438	2.7	1	0.37037	-1.43296	U	COG4796	location=529162-531036,-; product=Hypothetical protein;
BBMN68_1443	183.83	68.37	0.37192	-1.42694	T	COG0515	location=1753959-1757252,+; product=Hypothetical protein;
BBMN68_1084	1119.17	418.4	0.373848	-1.41947	E	COG3579	location=1276940-1278283,-; product=PePC1; gene=pepC1; note=Aminopeptidase C
BBMN68_881	231.27	86.91	0.375795	-1.41198	V	COG0577	location=1016123-1017703,-;
BBMN68_1439	284.37	107.03	0.376376	-1.40975	G	COG1175	location=1747718-1748572,+;
BBMN68_1655	1983.6	779.37	0.392907	-1.34774	M	COG0744	location=2053245-2053877,+; product=Hypothetical protein;
BBMN68_1700	138.71	54.79	0.394997	-1.34009	E	COG1687	location=2107958-2108290,-; product=AzlD; gene=azlD; note=Hypothetical branched-chain amino acid permease
BBMN68_546	114.57	45.68	0.398708	-1.32659	-	-	location=623137-623820,-; product=Hypothetical protein;
BBMN68_1281	10.39	4.23	0.407122	-1.29647	L	COG2826	location=1524039-1525142,+; product="Integrase, catalytic region";
BBMN68_623	3471.91	1464.79	0.421897	-1.24504	-	-	location=707052-707450,-; product=Hypothetical protein;
BBMN68_1167	40.27	16.99	0.421902	-1.24502	S	COG3533	location=1379698-1381674,-; product=Hypothetical protein;
BBMN68_225	37.43	15.8	0.422121	-1.24427	S	COG3538	location=273702-275000,-; product=Hypothetical protein;
BBMN68_528	372.69	158.02	0.423998	-1.23787	F	COG0461	location=602447-603142,-; product=PyrE; gene=pyrE; note=Orotate phosphoribosyltransferase
BBMN68_1801	26.76	11.36	0.424514	-1.23612	P	COG0619	location=2234042-2234854,+; product=Hypothetical protein;
BBMN68_1440	318.54	136.41	0.428235	-1.22353	G	COG3833	location=1748572-1749414,+;
BBMN68_862	118.12	50.77	0.429817	-1.21821	-	-	location=992033-992251,-; product=Hypothetical protein;
BBMN68_1442	173.42	74.86	0.431669	-1.212	W	COG5295	location=1750415-1753612,+; product=Bacterial surface protein;
BBMN68_1803	22.56	9.78	0.433511	-1.20586	P	COG1122	location=2235682-2236497,+; product=Hypothetical protein;
BBMN68_1706	870.75	381.58	0.43822	-1.19027	C	COG1454	location=2115301-2116452,+; product=DhaT; gene=dhaT; note="1,3-propanediol dehydrogenase"
BBMN68_1520	34.09	14.97	0.439132	-1.18727	K	COG1414	location=1882281-1883057,-; product=IclR-type transcriptional regulator;
BBMN68_234	35.29	15.57	0.441201	-1.18049	G	COG0363	location=281264-282076,+; product=NagB; gene=nagB; note=Glucosamine-6-phosphate isomerase
BBMN68_531	93.02	41.12	0.442055	-1.1777	S	COG3501	location=605085-606038,-; product=PyrF2; gene=pyrF2; note=Orotidine-5'-phosphate decarboxylase
BBMN68_910	76.83	34.01	0.442666	-1.17571	M	COG0787	location=1049407-1050759,-; product=Alr; gene=alr; note=Alanine racemase
BBMN68_602	243.22	108.06	0.444289	-1.17043	T	COG1702	location=681458-682633,-; product=PhoH; gene=phoH; note=Phosphate starvation-inducible protein
BBMN68_1547	11171.2	4964.04	0.444361	-1.1702	J	COG0080	location=1917685-1918116,+; product=RplK; gene=rplK; note=Ribosomal protein L11
BBMN68_742	5202.82	2323.51	0.446587	-1.16299	J	COG0539	location=852089-853564,-; product=RpsA; gene=rpsA; note=Ribosomal protein S1
BBMN68_1153	1517.35	684.42	0.451063	-1.1486	J	COG0359	location=1361728-1362174,-; product=RplI; gene=rplI; note=Ribosomal protein L9
BBMN68_230	198.03	89.87	0.45382	-1.13981	G	COG0524	location=276328-277224,-; product=KdgK; gene=kdgK; note=2-dehydro-3-deoxygluconokinase
BBMN68_663	1358.58	619.91	0.456293	-1.13197	R	COG0477	location=749918-751279,-; product=Permease of the major facilitator superfamily; note=permease of the major facilitator superfamily
BBMN68_620	2339.8	1070.35	0.457454	-1.1283	L	COG0816	location=703540-703998,-; product=Putative endonuclease for recomBination; note=Putative endonuclease for recombination
BBMN68_1166	1003.82	464.29	0.462523	-1.1124	-	-	location=1378939-1379433,+; product=Hypothetical protein;
BBMN68_1423	53.16	24.77	0.465952	-1.10175	G	COG1175	location=1712034-1712963,+;
BBMN68_1180	230.51	107.47	0.466227	-1.1009	P	COG0004	location=1396806-1398101,-; product=AmtB; gene=amtB; note=Ammonia permease
BBMN68_696	2950.21	1390.35	0.471272	-1.08537	O	COG0544	location=790919-792298,-; product=Tig; gene=tig; note=FKBP-type peptidyl-prolyl cis-trans isomerase
BBMN68_1798	137.54	64.88	0.471717	-1.08401	V	COG1132	location=2229108-2231123,+; product=MdlB7; gene=mdlB7;
BBMN68_1638	1266.26	597.65	0.47198	-1.0832	J	COG0257	location=2032112-2032225,+; product=RpmJ; gene=rpmJ; note=Ribosomal protein L36
BBMN68_259	2146.94	1020.16	0.475169	-1.07349	J	COG0292	location=312182-312565,+; product=RplT; gene=rplT; note=Ribosomal protein L20
BBMN68_1285	36.73	17.48	0.475905	-1.07125	U	COG0805	location=1531434-1532516,+; product=Hypothetical protein;
BBMN68_1796	45.67	21.78	0.476899	-1.06824	K	COG1846	location=2226623-2227156,+; product=MarR-type transcriptional regulator;
BBMN68_1807	13.36	6.39	0.478293	-1.06403	R	COG0546	location=2239303-2239989,+; product=Hypothetical protein;
BBMN68_530	324.21	155.29	0.47898	-1.06196	H	COG0543	location=604125-604949,-; product=UBiB; gene=ubiB; note=2-polyprenylphenol hydroxylase
BBMN68_512	38.22	18.32	0.47933	-1.06091	E	COG0833	location=586568-588142,+; product=LysP2; gene=lysP2; note=Amino acid transporter
BBMN68_1011	304.89	146.15	0.479353	-1.06084	-	-	location=1185201-1186964,-; product=Conserved Hypothetical protein; note=conserved Hypothetical protein
BBMN68_1797	176.66	84.72	0.479565	-1.0602	V	COG1132	location=2227153-2229111,+; product=MdlB6; gene=mdlB6;
BBMN68_900	20.66	9.94	0.481123	-1.05552	E	COG2355	location=1035951-1036994,-; product=Hypothetical protein;
BBMN68_816	402.08	193.95	0.482367	-1.0518	-	-	location=939185-939871,-; product=Hypothetical protein;
BBMN68_779	337.66	163.11	0.48306	-1.04973	-	-	location=897650-898231,-; product=Hypothetical protein;
BBMN68_931	101.46	49.1	0.483935	-1.04712	G	COG0395	location=1078422-1079429,-;
BBMN68_1156	6374.99	3117.74	0.489058	-1.03192	J	COG0360	location=1363216-1363506,-; product=RpsF; gene=rpsF; note=Ribosomal protein S6
BBMN68_1001	159.74	78.13	0.489107	-1.03178	-	-	location=1173878-1174012,-; product=Hypothetical protein;
BBMN68_1427	17.33	8.5	0.490479	-1.02774	G	COG0395	location=1721406-1722230,+;
BBMN68_728	1545.9	762.69	0.493363	-1.01928	C	COG0282	location=832505-833734,+; product=AckA; gene=ackA; note=Acetate kinase
BBMN68_250	84.99	42	0.494176	-1.0169	G	COG2017	location=303724-304680,-; product=GalM1; gene=galM1; note=Galactose mutarotase
BBMN68_1800	46.35	23.01	0.49644	-1.01031	-	-	location=2233385-2234038,+; product=Hypothetical protein;
BBMN68_1764	7.46	14.94	2.00268	1.00193	S	COG3247	location=2180498-2181478,+; product=HdeD; gene=hdeD; note=Hypothetical protein
BBMN68_469	79.3	159.49	2.01122	1.00807	E	COG0133	location=556984-559071,-; product=TrpBC; gene=trpBC; note=TrpBC; PFAM_ID: IGPS; PFAM_ID: PALP
BBMN68_838	106.94	215.22	2.01253	1.00901	R	COG1063	location=963788-964831,-; product=Tdh1; gene=tdh1; note=Threonine dehydrogenase
BBMN68_1743	16.29	32.82	2.01473	1.01059	K	COG1940	location=2155372-2156601,+; product=NagC-type transcriptional regulator; note=NagC-type Transcriptional regulator
BBMN68_4	12.56	25.34	2.01752	1.01258	-	-	location=4802-4999,-; product=Hypothetical protein;
BBMN68_395	78.58	158.63	2.01871	1.01343	L	COG0322	location=477318-479558,+; product=UvrC; gene=uvrC; note=Excinuclease Nuclease subunit
BBMN68_203	245.12	497.12	2.02807	1.02011	M	COG0768	location=238311-240113,+; product=FtsI1; gene=ftsI1; note=Cell division protein
BBMN68_247	83.39	169.16	2.02854	1.02044	K	COG1595	location=302362-303150,+; product=RpoE; gene=rpoE;
BBMN68_51	209.77	428.19	2.04124	1.02944	T	COG0589	location=51593-52558,-; product=UspA1; gene=uspA1; note=Universal stress protein
BBMN68_1028	29.36	60.39	2.05688	1.04046	I	COG1022	location=1212653-1214476,+; product=AcsA2; gene=acsA2; note=Long-chain acyl-CoA synthetase
BBMN68_1231	112.75	231.93	2.05703	1.04056	M	COG3764	location=1467448-1468581,+; product=SrtA1; gene=srtA1; note=Sortase
BBMN68_1517	71.32	146.76	2.05777	1.04108	R	COG0494	location=1876745-1877932,-; product=MutT3; gene=mutT3;
BBMN68_434	291.84	601.21	2.06007	1.04269	-	-	location=526325-526546,+; product=Hypothetical protein;
BBMN68_1773	105.63	217.7	2.06097	1.04332	L	COG3727	location=2192161-2192595,+; product=Vsr; gene=vsr; note=Very short patch repair (Vsr) endonuclease
BBMN68_181	185.08	382.25	2.06532	1.04637	E	COG0079	location=212887-214047,+; product=HisC; gene=hisC; note=Histidinol-phosphate/aromatic aminotransferase
BBMN68_489	501.67	1037.12	2.06733	1.04777	-	-	location=571431-572054,-; product=Hypothetical protein;
BBMN68_239	117.38	242.76	2.06815	1.04834	R	COG4172	location=287759-289468,+; product=AppF1; gene=appF1; note=ABC-type peptide transport system ATPase component
BBMN68_989	72.73	150.64	2.07122	1.05048	S	COG4372	location=1162490-1163347,-; product=PePR1; gene=pepR1; note=prolyl aminopeptidase
BBMN68_1310	37.88	78.47	2.07154	1.05071	I	COG2267	location=1562563-1563654,-; product=PldB; gene=pldB; note=Lysophospholipase
BBMN68_1319	198.75	412.53	2.07562	1.05354	H	COG0512	location=1575635-1576279,-; product=PaBA; gene=pabA;
BBMN68_733	179.15	373.67	2.08579	1.0606	R	COG0494	location=839809-840483,-; product=MutT1; gene=mutT1;
BBMN68_405	138.4	289.38	2.0909	1.06412	-	-	location=489016-490125,-; product=Hypothetical protein;
BBMN68_1133	62.63	131.09	2.09309	1.06563	E	COG0747	location=1333386-1334912,+; product=DDpA3; gene=ddpA3;
BBMN68_793	16.44	34.42	2.09367	1.06604	L	COG0497	location=914165-915991,-; product=RecN; gene=recN; note=ATPase for DNA repair
BBMN68_1613	26.73	56.07	2.09764	1.06877	-	-	location=2018525-2019556,-; product=Hypothetical protein;
BBMN68_1111	62.23	130.67	2.09979	1.07025	S	COG2954	location=1309697-1310323,+; product=Hypothetical protein;
BBMN68_1157	12.47	26.32	2.11067	1.0777	-	-	location=1363671-1364153,+; product=Hypothetical protein;
BBMN68_1515	39.65	84.06	2.12005	1.0841	R	COG1373	location=1874364-1875674,+; product=Putative AAA+ superfamily ATPase;
BBMN68_1364	2.41	5.11	2.12033	1.08429	-	-	location=1629647-1630360,-; product=Hypothetical protein;
BBMN68_1475	50.6	107.38	2.12213	1.08552	L	COG0084	location=1823897-1824856,+; product=TaTD; gene=tatD; note=Mg-dependent DNase
BBMN68_607	614.67	1305.37	2.12369	1.08658	R	COG2151	location=686493-687086,-; product=PaaD; gene=paaD; note=Putative metal-sulfur cluster biosynthetic enzyme
BBMN68_821	22.48	47.9	2.13078	1.09138	R	COG4172	location=945538-947013,-; product=CbiO3; gene=cbiO3; note=ABC-type cobalt transport systems ATPase component
BBMN68_253	123.94	264.5	2.1341	1.09363	S	COG2606	location=307085-307594,-; product=EBsC; gene=ebsC; note=Hypothetical protein
BBMN68_611	251.14	537.67	2.14092	1.09823	O	COG0719	location=689877-691112,-; product=SufB1; gene=sufB1;
BBMN68_699	190.34	408.6	2.14669	1.10211	O	COG1180	location=794352-795233,-; product=PflA; gene=pflA; note=Pyruvate-formate lyase-activating enzyme
BBMN68_1604	194.17	417.93	2.15239	1.10594	R	COG1052	location=2004963-2005979,+; product=SerA3; gene=serA3; note=Phosphoglycerate dehydrogenase
BBMN68_1601	10.35	22.36	2.16039	1.11129	L	COG0389	location=2000563-2001837,-; product=DinP2; gene=dinP2;
BBMN68_1564	6.92	15	2.16763	1.11612	-	-	location=1954070-1954753,+; product=Hypothetical protein;
BBMN68_1321	247.83	537.24	2.16778	1.11622	S	COG3879	location=1577565-1578356,-; product=Hypothetical protein;
BBMN68_594	42.15	91.51	2.17106	1.1184	R	COG1073	location=671759-672796,+; product=Putative alpha/Beta superfamily hydrolase; note=Putative alpha/beta superfamily hydrolase
BBMN68_306	83.52	181.56	2.17385	1.12025	R	COG2137	location=370125-370574,+; product=OraA; gene=oraA; note=Hypothetical protein
BBMN68_1709	174.74	379.95	2.17437	1.1206	M	COG1215	location=2119191-2120414,+; product=Glycosyltransferase for cell wall Membrane;
BBMN68_762	85.73	186.75	2.17835	1.12324	-	-	location=876660-877316,-; product=Hypothetical protein;
BBMN68_765	151.18	329.79	2.18144	1.12528	O	COG0545	location=879135-879542,-; product=FkpA1; gene=fkpA1; note=FKBP-type peptidyl-prolyl cis-trans isomerase
BBMN68_832	32.02	69.94	2.18426	1.12714	V	COG0534	location=956708-958066,-; product=NorM3; gene=norM3; note=Na+-driven multidrug efflux pump
BBMN68_906	510.7	1117.97	2.18909	1.13033	H	COG0311	location=1043864-1044502,-;
BBMN68_338	84.49	185.26	2.19269	1.1327	-	-	location=411353-411721,+; product=Hypothetical protein;
BBMN68_1304	7.14	15.67	2.19468	1.13401	R	COG0697	location=1556679-1557635,-; product=Hypothetical methyl viologen exporter;
BBMN68_863	54.37	119.44	2.1968	1.1354	L	COG0389	location=992248-993837,-; product=DinP1; gene=dinP1;
BBMN68_1578	16.28	35.81	2.19963	1.13726	-	-	location=1974068-1974898,+; product=Hypothetical protein;
BBMN68_84	206.39	454.98	2.20447	1.14043	S	COG3601	location=98444-99097,-; product=Hypothetical Membrane protein;
BBMN68_629	560.84	1239.02	2.20922	1.14354	-	-	location=713665-714063,-; product=Hypothetical protein;
BBMN68_356	61.64	136.24	2.21025	1.14421	L	COG1555	location=431934-432431,+; product=ComEA; gene=comEA; note=DNA uptake protein
BBMN68_435	2.14	4.73	2.21028	1.14423	L	COG4974	location=526729-527910,+; product=Phage integrase family Protein; note=phage integrase family protein
BBMN68_293	65	143.68	2.21046	1.14435	-	-	location=355853-356698,+; product=Integral Membrane protein;
BBMN68_133	131.14	290.17	2.21267	1.14579	E	COG0253	location=149873-150766,+; product=DapF; gene=dapF; note=Diaminopimelate epimerase
BBMN68_1117	614.27	1367.17	2.22568	1.15425	C	COG0355	location=1315689-1315982,-; product=AtpC; gene=atpC; note=F0F1-type ATP synthase epsilon subunit
BBMN68_1329	18.86	42.08	2.23118	1.1578	R	COG1574	location=1585901-1587355,-; product=Putative metal-dependent hydrolase;
BBMN68_1772	23.45	52.37	2.23326	1.15915	-	-	location=2191479-2192006,-; product=RimI2; gene=rimI2; note=Acetyltransferase
BBMN68_914	551.27	1232.08	2.23498	1.16027	T	COG1854	location=1055069-1055563,-; product=LuxS; gene=luxS; note=LuxS protein for autoinducer AI2 synthesis
BBMN68_236	669.44	1497.91	2.23756	1.16192	E	COG4166	location=283695-285329,+; product=DDpA1; gene=ddpA1;
BBMN68_719	209.5	469.11	2.23919	1.16298	R	COG0477	location=819327-819782,-; product=Hypothetical protein;
BBMN68_1552	51.98	116.47	2.24067	1.16393	T	COG2508	location=1926814-1927629,-; product=Regulator of polyketide synthase expression;
BBMN68_275	122.5	274.9	2.24408	1.16613	-	-	location=331979-332236,+; product=Hypothetical protein;
BBMN68_1189	74.38	166.92	2.24415	1.16617	S	COG4905	location=1409176-1410462,-; product=Hypothetical Membrane protein;
BBMN68_642	21.87	49.08	2.24417	1.16618	V	COG1131	location=727566-728549,-; product=CcmA1; gene=ccmA1;
BBMN68_1187	104.59	236.58	2.26198	1.17758	G	COG0363	location=1406552-1407394,+; product=MagB; gene=magB; note=Glucosamine-6-phosphate isomerase
BBMN68_299	40.87	92.82	2.2711	1.18339	D	COG2184	location=362324-363073,-; product=Fic; gene=fic; note=Cell division protein
BBMN68_1704	22.78	52.58	2.30816	1.20675	R	COG0477	location=2112240-2113448,-; product=FucP4; gene=fucP4; note=Fucose permease
BBMN68_1587	11.27	26.02	2.30878	1.20713	J	COG1670	location=1983814-1984479,+; product=RimL2; gene=rimL2; note=Acetyltransferase
BBMN68_913	89.29	206.32	2.31067	1.20831	R	COG0454	location=1054372-1054914,-; product=WecD; gene=wecD; note=Histone acetyltransferase
BBMN68_490	398.46	921.14	2.31175	1.20899	-	-	location=572051-572779,-; product=Hypothetical protein;
BBMN68_153	271.13	630.22	2.32442	1.21687	K	COG1609	location=174658-175698,-; product=LacI-type response repressor;
BBMN68_562	7.43	17.28	2.32571	1.21767	-	-	location=637742-638005,-; product=Hypothetical protein;
BBMN68_624	81.11	188.69	2.32635	1.21807	G	COG0588	location=707653-708327,-; product=Phosphoglycerate mutase family protein;
BBMN68_517	43.18	100.95	2.33789	1.22521	R	COG3654	location=592459-593304,+; product=Hypothetical protein;
BBMN68_1457	36.99	86.58	2.34063	1.2269	-	-	location=1794760-1795002,-; product=Hypothetical protein;
BBMN68_682	173.57	407.46	2.34753	1.23114	H	COG0351	location=774036-774908,+; product=PdxK; gene=pdxK; note=Pyridoxal/pyridoxine/pyridoxamine kinase
BBMN68_566	132.7	311.65	2.34853	1.23176	-	-	location=640630-641457,+; product=Hypothetical protein;
BBMN68_831	24.76	58.23	2.35178	1.23375	-	-	location=956262-956402,-; product=Hypothetical protein;
BBMN68_1357	7.77	18.31	2.3565	1.23664	-	-	location=1621960-1622205,-; product=Hypothetical protein;
BBMN68_487	43.99	103.71	2.35758	1.23731	-	-	location=569855-570379,-; product=Hypothetical protein;
BBMN68_1331	51.19	120.77	2.35925	1.23833	R	COG0591	location=1589090-1590730,-; product=PutP; gene=putP; note=Na+/proline symporter
BBMN68_136	328.97	779.19	2.36857	1.24402	-	-	location=152601-152825,-; product=Hypothetical protein;
BBMN68_1682	70.55	167.26	2.3708	1.24537	-	-	location=2088054-2088686,-; product=Hypothetical protein;
BBMN68_413	539.95	1287.19	2.38391	1.25333	-	-	location=499813-500646,-; product=Hypothetical protein;
BBMN68_979	136.89	327.83	2.39484	1.25993	F	COG0167	location=1148274-1149425,+; product=PyrD2; gene=pyrD2; note=Dihydroorotate dehydrogenase
BBMN68_1266	278.73	668.26	2.39752	1.26154	-	-	location=1509321-1509449,-; product=Hypothetical protein;
BBMN68_388	239.22	574.54	2.40172	1.26407	-	-	location=465061-465708,-; product=Hypothetical protein;
BBMN68_1749	125.4	302.5	2.41228	1.2704	E	COG4177	location=2161988-2163076,+; product=LivM; gene=livM;
BBMN68_1465	28.06	67.83	2.41732	1.27341	-	-	location=1804894-1805520,-; product=Hypothetical protein;
BBMN68_188	70.96	171.77	2.42066	1.2754	G	COG2814	location=220262-220732,+; product=ArAJ2; gene=araJ2; note=Arabinose efflux permease
BBMN68_1101	255.85	619.51	2.42138	1.27583	M	COG0668	location=1298503-1299300,+; product=MscS; gene=mscS; note=Small-conductance mechanosensitive channel
BBMN68_119	105.32	255.29	2.42395	1.27736	R	COG0400	location=139247-139897,-; product=Putative esterase;
BBMN68_1774	104.41	253.65	2.42937	1.28058	R	COG0673	location=2192626-2193681,-; product=MviM; gene=mviM; note=Hypothetical dehydrogenase
BBMN68_tRNA50	760.39	1848.99	2.43163	1.28193	-	-	location=2109386-2109457,-; product=tRNA-Glu;
BBMN68_1173	103.1	251.22	2.43666	1.28491	S	COG3937	location=1388554-1388841,-; product=Hypothetical protein;
BBMN68_237	51.45	125.41	2.43751	1.28541	P	COG0601	location=285493-286584,+; product=DppB1; gene=dppB1;
BBMN68_905	319.46	782.79	2.45035	1.29299	K	COG1167	location=1042142-1043806,-; product=Putative transcriptional regulator;
BBMN68_1556	56.19	137.7	2.45061	1.29314	I	COG0439	location=1931941-1933905,+; product=Acetyl/propionyl-CoA carboxylase alpha subunit;
BBMN68_471	40.97	100.98	2.46473	1.30143	L	COG0648	location=559598-560449,-; product=Nfo; gene=nfo; note=Endonuclease IV
BBMN68_1098	62.63	154.39	2.46511	1.30165	-	-	location=1294643-1296049,+; product=Hypothetical protein;
BBMN68_1586	13.29	33.01	2.48382	1.31256	H	COG0212	location=1983008-1983748,-; product=5-formyltetrahydrofolate cyclo-ligase;
BBMN68_491	758.85	1893.17	2.49479	1.31892	V	COG1131	location=572784-573440,-; product=Abc transporter related protein; note=ABC transporter related
BBMN68_1787	334.77	839.37	2.5073	1.32614	S	COG3581	location=2207904-2213042,+; product=Activator of 2-hydroxyglutaryl-CoA dehydratase;
BBMN68_1751	207.13	520.57	2.51325	1.32956	E	COG0410	location=2163933-2164637,+; product=LivF; gene=livF;
BBMN68_1110	239.07	602.59	2.52056	1.33374	J	COG0251	location=1308769-1309158,-; product=TdcF; gene=tdcF; note=Putative translation initiation inhibitor
BBMN68_641	12.74	32.21	2.52826	1.33814	-	-	location=726227-727465,-;
BBMN68_841	76.6	194.68	2.54151	1.34569	-	-	location=966217-966696,+; product=Hypothetical Membrane protein;
BBMN68_1222	306.57	779.49	2.54262	1.34631	E	COG0119	location=1457359-1459275,-; product=LeuA; gene=leuA; note=2-isopropylmalate synthase
BBMN68_636	29.99	76.26	2.54285	1.34644	-	-	location=720892-721830,+; product=CzCD2; gene=czcD2; note=Co/Zn/Cd efflux system component
BBMN68_1683	361.95	920.93	2.54436	1.3473	R	COG0457	location=2088762-2091125,-; product=Tetratricopeptide repeats containing protein;
BBMN68_712	27.63	70.41	2.54832	1.34954	L	COG3436	location=811988-812302,+; product=Hypothetical protein;
BBMN68_1129	151.95	387.99	2.55341	1.35242	S	COG1971	location=1330221-1330805,+; product=Hypothetical Membrane protein;
BBMN68_1717	140.02	359.57	2.56799	1.36064	H	COG0302	location=2128639-2129238,+; product=FolE; gene=folE; note=GTP cyclohydrolase I
BBMN68_tRNA19	27.05	69.77	2.5793	1.36698	-	-	location=975757-975832,+; product=tRNA-His;
BBMN68_670	48.69	126.24	2.59273	1.37447	R	COG4186	location=758089-758910,+; product=Hypothetical phosphoesterase/phosphohydrolase;
BBMN68_1360	34.67	89.98	2.59533	1.37592	E	COG0436	location=1624027-1625361,-; product=Aspartate/tyrosine/aromatic aminotransferase;
BBMN68_1346	1172.48	3053.38	2.60421	1.38084	O	COG0450	location=1610493-1611056,-; product=AhpC2; gene=ahpC2; note=Peroxiredoxin
BBMN68_184	70.62	184.06	2.60634	1.38203	E	COG0118	location=215561-216208,+; product=HisH; gene=hisH; note=Glutamine amidotransferase
BBMN68_1242	1.5	3.92	2.61333	1.38589	-	-	location=1477936-1478634,-; product=Mrp2; gene=mrp2; note=ATPase for chromosome partitioning
BBMN68_496	3.52	9.2	2.61364	1.38606	V	COG0577	location=577117-578541,-; product=Protein of unknown function DUF214; note=protein of unknown function DUF214
BBMN68_121	90.88	238.44	2.62368	1.39159	E	COG0765	location=140772-141446,+; product=HisM4; gene=hisM4;
BBMN68_990	71.57	187.85	2.6247	1.39215	S	COG4372	location=1163397-1164020,-; product=Hypothetical protein;
BBMN68_648	25.36	66.8	2.63407	1.39729	-	-	location=732924-733121,-; product=Hypothetical protein;
BBMN68_1567	3.3	8.75	2.65151	1.40682	V	COG1132	location=1956277-1957305,+; product=LanT; gene=lanT;
BBMN68_666	19.86	52.81	2.65911	1.41095	S	COG3304	location=754377-754742,+; product=Hypothetical Membrane protein;
BBMN68_1220	30.34	81.04	2.67106	1.41741	I	COG0671	location=1453354-1454319,-; product=PgPB2; gene=pgpB2; note=Membrane-associated phospholipid phosphatase
BBMN68_1522	36.84	98.48	2.67318	1.41856	E	COG0066	location=1884861-1885553,+; product=LeuD; gene=leuD; note=3-isopropylmalate dehydratase small subunit
BBMN68_1658	58.9	157.55	2.67487	1.41947	L	COG0328	location=2055140-2055976,-; product=RnhA; gene=rnhA; note=Ribonuclease HI
BBMN68_341	11.81	31.88	2.69941	1.43264	-	-	location=414244-414903,+; product=Abi family protein;
BBMN68_1705	291.8	791.2	2.71145	1.43906	M	COG2230	location=2113557-2114861,-; product=Cfa; gene=cfa; note=Cyclopropane fatty acid synthase
BBMN68_195	206.34	560.4	2.71591	1.44143	T	COG1974	location=230582-231307,-; product=LexA1; gene=lexA1; note=SOS-response transcriptional repressor
BBMN68_1748	124.82	342.45	2.74355	1.45604	E	COG0559	location=2161057-2161983,+; product=LivH; gene=livH;
BBMN68_470	26.4	72.46	2.7447	1.45665	-	-	location=559219-559410,+; product=Hypothetical protein;
BBMN68_83	19.55	53.94	2.75908	1.46419	R	COG4172	location=95881-98313,-; product=ATPase component of ABC-type transport systems;
BBMN68_1246	100.51	278.84	2.77425	1.4721	-	-	location=1481626-1483125,-; product=LuxC; gene=luxC; note=Acyl-CoA reductase
BBMN68_1678	104.6	292	2.79159	1.48109	T	COG1983	location=2082343-2083626,-;
BBMN68_498	26.59	74.84	2.81459	1.49293	-	-	location=579631-580164,-; product=Hypothetical protein;
BBMN68_1361	18.36	52.03	2.83388	1.50278	K	COG1522	location=1625567-1626001,+; product=Lrp; gene=lrp; note=Transcriptional regulator
BBMN68_1766	148.03	426.39	2.88043	1.52628	C	COG0372	location=2182724-2184016,+; product=GltA; gene=gltA; note=Citrate synthase
BBMN68_1263	4425.85	12951.7	2.92638	1.54912	H	COG0059	location=1504208-1505260,-; product=IlvC2; gene=ilvC2; note=Ketol-acid reductoisomerase
BBMN68_760	2367.44	6932.2	2.92814	1.54998	-	-	location=874659-874937,+; product=Hypothetical protein;
BBMN68_984	447.94	1314.41	2.93434	1.55304	E	COG0473	location=1155678-1156709,-; product=LeuB; gene=leuB; note=3-isopropylmalate dehydrogenase
BBMN68_1509	24.31	71.36	2.93542	1.55357	E	COG2986	location=1865864-1867417,+; product=HutH; gene=hutH; note=Histidine ammonia-lyase
BBMN68_520	67.25	200.55	2.98216	1.57636	S	COG3189	location=593927-594268,+; product=Hypothetical protein;
BBMN68_350	1203.87	3636.36	3.02056	1.59482	R	COG3576	location=423836-424240,+; product=Putative flavin-nucleotide-binding protein;
BBMN68_1344	63.75	194.52	3.05129	1.60942	R	COG0477	location=1606991-1608277,+; product=Putative permease;
BBMN68_1785	1906.84	5835.16	3.06012	1.61359	F	COG1328	location=2204392-2206800,+; product=NrdD; gene=nrdD;
BBMN68_134	148.11	454.95	3.0717	1.61904	S	COG4243	location=150772-151509,-; product=Hypothetical Membrane protein;
BBMN68_1079	34.52	106.18	3.0759	1.62101	T	COG0745	location=1270834-1271538,-; product=Response Regulator of two-component system; note=response regulator of two-component system
BBMN68_1747	206.59	639.97	3.09778	1.63123	E	COG0683	location=2159628-2160815,+; product=LivK; gene=livK;
BBMN68_157	21.07	65.44	3.10584	1.63498	R	COG0477	location=178236-179615,-; product=Putative permease;
BBMN68_80	8.2	25.79	3.14512	1.65312	-	-	location=93468-93887,-;
BBMN68_1235	93.85	297.57	3.1707	1.6648	R	COG1597	location=1473045-1474175,-; product=SphK1; gene=sphK1; note=Sphingosine kinase
BBMN68_505	56.37	180.9	3.20915	1.68219	R	COG0388	location=583451-583774,-; product=Putative amidohydrolase;
BBMN68_506	26.72	86.12	3.22305	1.68843	F	COG1051	location=583803-584423,-; product=ADP-ribose pyrophosphatase;
BBMN68_519	10.11	32.89	3.25321	1.70187	-	-	location=593504-593815,+; product=Hypothetical protein;
BBMN68_1595	85.8	279.3	3.25524	1.70277	E	COG0436	location=1992797-1994041,+; product=Aspartate/tyrosine/aromatic aminotransferase;
BBMN68_223	40.36	131.65	3.26189	1.70571	K	COG1609	location=271179-272288,+; product=LacI-type response repressor;
BBMN68_988	64.9	211.74	3.26256	1.706	L	COG2816	location=1161188-1162480,-; product=Npy1; gene=npy1; note=NTP pyrophosphohydrolase
BBMN68_1771	5.96	19.59	3.28691	1.71673	-	-	location=2191018-2191506,+; product=Hypothetical protein;
BBMN68_1456	896.69	2952.18	3.29231	1.7191	-	-	location=1794541-1794690,-; product=Hypothetical protein;
BBMN68_1750	263.68	871.63	3.30564	1.72493	E	COG0411	location=2163073-2163933,+; product=LivG; gene=livG;
BBMN68_344	71.52	239.51	3.34885	1.74367	-	-	location=417202-417435,+; product=Hypothetical protein;
BBMN68_tRNA33	135.79	456.11	3.35894	1.74801	-	-	location=1433773-1433847,-; product=tRNA-Gln;
BBMN68_240	31.05	105.18	3.38744	1.76019	R	COG0494	location=289518-290039,-; product=ADP-ribose pyrophosphatase;
BBMN68_820	16	54.33	3.39562	1.76368	P	COG0619	location=944714-945541,-; product=CbiQ2; gene=cbiQ2;
BBMN68_1067	105.37	358.16	3.39907	1.76514	-	-	location=1258357-1259466,+; product=ElsH1; gene=elsH1; note=Metal-dependent hydrolase
BBMN68_1660	456.27	1578.34	3.45922	1.79045	C	COG1249	location=2056663-2058279,-; product=Lpd2; gene=lpd2; note=acetoin/pyruvate dehydrogenase E3 component
BBMN68_447	4.17	14.48	3.47242	1.79594	-	-	location=540023-540148,+; product=Hypothetical protein;
BBMN68_345	2.85	9.93	3.48421	1.80083	-	-	location=418492-418692,+; product=Hypothetical protein;
BBMN68_909	46.69	162.95	3.49004	1.80324	F	COG0232	location=1047928-1049202,-; product=Dgt; gene=dgt; note=dGTP triphosphohydrolase
BBMN68_1779	18.39	64.19	3.49048	1.80343	F	COG3613	location=2198327-2198755,+; product=Nucleoside 2-deoxyribosyltransferase;
BBMN68_377	31.44	109.87	3.49459	1.80512	R	COG0693	location=455130-455678,-; product=ThiJ; gene=thiJ;
BBMN68_tRNA22	6.26	22.4	3.57828	1.83926	-	-	location=1231449-1231532,+; product=tRNA-Leu;
BBMN68_tRNA2	11.13	39.83	3.57862	1.8394	-	-	location=418294-418366,+; product=tRNA-OTHER; note=tRNA-Pseudo
BBMN68_tRNA29	53.63	192.61	3.59146	1.84457	-	-	location=1361455-1361528,-; product=tRNA-Lys;
BBMN68_1247	121.5	437.87	3.60387	1.84955	-	-	location=1483112-1484233,-; product=PaaK; gene=paaK; note=Coenzyme F390 synthetase
BBMN68_tRNA28	16.15	58.49	3.62167	1.85666	-	-	location=1324398-1324474,+; product=tRNA-Met;
BBMN68_661	54.54	197.93	3.62908	1.8596	-	-	location=747678-748118,+; product=Hypothetical protein;
BBMN68_1437	75	276.92	3.69227	1.88451	G	COG0588	location=1743617-1744330,+; product=PhoE; gene=phoE; note=Broad specificity phosphatase
BBMN68_753	28.62	106.04	3.7051	1.88951	R	COG0561	location=864463-865269,-; product=Putative HAD superfamily hydrolase;
BBMN68_tRNA27	2064.22	7666.12	3.71381	1.8929	-	-	location=1309524-1309599,-; product=tRNA-Arg;
BBMN68_tRNA45	806.64	3029.14	3.75526	1.90891	-	-	location=1988824-1988900,+; product=tRNA-Met;
BBMN68_1662	32.05	121.04	3.7766	1.91709	-	-	location=2059065-2060162,+; product=Hypothetical protein;
BBMN68_248	726.61	2751.23	3.78639	1.92082	-	-	location=303150-303470,+; product=Hypothetical protein;
BBMN68_1347	140.79	533.13	3.7867	1.92094	P	COG0288	location=1611262-1611945,+; product=CynT; gene=cynT; note=Carbonic anhydrase
BBMN68_312	17.49	69.1	3.95083	1.98215	E	COG0547	location=376917-377963,+; product=TrpD; gene=trpD; note=Anthranilate phosphoribosyltransferase
BBMN68_1248	34.67	137.54	3.96712	1.98809	F	COG2233	location=1484270-1485622,-; product=UraA3; gene=uraA3; note=Xanthine/uracil permease
BBMN68_592	955.83	3882.81	4.06224	2.02228	H	COG0115	location=669358-670485,-; product=IlvE; gene=ilvE;
BBMN68_1126	0.88	3.58	4.06818	2.02438	M	COG0744	location=1324790-1326844,-; product=Hypothetical protein;
BBMN68_518	7.75	31.85	4.10968	2.03903	-	-	location=593309-593419,+; product=Hypothetical protein;
BBMN68_1025	6.02	24.92	4.13954	2.04947	R	COG0477	location=1207103-1207372,+; product=XylT; gene=xylT; note=D-xylose proton-symporter
BBMN68_1398	445.65	1861.21	4.17639	2.06226	F	COG1780	location=1671775-1672233,+; product=NrdI; gene=nrdI; note=Putative ribonucleotide reduction-related protein
BBMN68_1264	98.36	410.84	4.1769	2.06243	R	COG0477	location=1505568-1506917,-; product=Putative permease;
BBMN68_tRNA41	79.27	331.58	4.18292	2.06451	-	-	location=1916159-1916234,+; product=tRNA-Trp;
BBMN68_tRNA10	244.51	1029.49	4.21042	2.07396	-	-	location=683932-684019,+; product=tRNA-Leu;
BBMN68_618	12.46	52.73	4.23194	2.08132	-	-	location=701782-702180,+; product=Hypothetical protein;
BBMN68_tRNA36	97.85	415.67	4.24803	2.08679	-	-	location=1540613-1540698,+; product=tRNA-Leu;
BBMN68_tRNA40	184.34	799.69	4.33812	2.11707	-	-	location=1803087-1803162,+; product=tRNA-Ala;
BBMN68_tRNA37	138.92	618.68	4.4535	2.15494	-	-	location=1621415-1621488,+; product=tRNA-Ile;
BBMN68_849	73.79	349.81	4.74062	2.24507	R	COG0385	location=974359-975420,-;
BBMN68_138	32.55	156.91	4.82058	2.26921	L	COG0210	location=155144-156349,+; product=UvrD1; gene=uvrD1; note=Superfamily I DNA and RNA helicase
BBMN68_tRNA35	133.11	660.28	4.96041	2.31046	-	-	location=1520263-1520336,-; product=tRNA-Gly;
BBMN68_1521	10.63	53.03	4.98871	2.31867	E	COG0065	location=1883375-1884778,+; product=LeuC; gene=leuC; note=3-isopropylmalate dehydratase large subunit
BBMN68_8	4.04	20.34	5.03465	2.33189	-	-	location=7520-7732,+; product=Hypothetical protein;
BBMN68_196	26.84	135.47	5.04732	2.33552	-	-	location=231458-231808,+; product=LytE; gene=lytE; note=LysM-like protein
BBMN68_1402	98.68	520.93	5.27898	2.40026	M	COG1215	location=1675912-1677087,+; product=WcaA2; gene=wcaA2; note=Glycosyltransferase for cell wall Membrane
BBMN68_797	41.79	225.18	5.38837	2.42985	-	-	location=919577-920251,+; product=Hypothetical protein;
BBMN68_106	14.32	77.35	5.40154	2.43337	R	COG4106	location=124749-125132,+;
BBMN68_1661	419.82	2275.16	5.41937	2.43812	K	COG1959	location=2058413-2058835,-; product=Putative transcriptional regulator;
BBMN68_1537	36.89	200.79	5.44294	2.44439	R	COG0679	location=1905470-1906414,-; product=Hypothetical permease;
BBMN68_591	24.17	142.15	5.88126	2.55613	R	COG3956	location=668262-669161,-; product=Tetrapyrrole methyltransferase-like protein;
BBMN68_tRNA8	16.99	102.78	6.04944	2.5968	-	-	location=501242-501317,+; product=tRNA-Gly;
BBMN68_1786	348.94	2227.77	6.38439	2.67455	O	COG1180	location=2206948-2207676,+; product=NrdG; gene=nrdG; note=Organic radical activating enzyme
BBMN68_1397	124.46	799.69	6.42528	2.68376	O	COG0695	location=1671512-1671778,+; product=GrxC2; gene=grxC2; note=Glutaredoxin
BBMN68_tRNA42	29.72	198.78	6.68842	2.74167	-	-	location=1949196-1949269,+; product=tRNA-Gly;
BBMN68_998	1411.24	9974.77	7.06809	2.82132	-	-	location=1168849-1169019,-; product=Hypothetical protein;
BBMN68_105	8.44	61.49	7.28554	2.86504	R	COG0500	location=124357-124764,+; product=Hypothetical protein;
BBMN68_1305	510.03	3829.32	7.50803	2.90843	O	COG0071	location=1557962-1558465,-; product=IBpA; gene=ibpA; note=Heat shock molecular chaperone
BBMN68_tRNA52	14.47	123.78	8.55425	3.09664	-	-	location=2112074-2112149,+; product=tRNA-Phe;
BBMN68_1345	391.5	3372.85	8.6152	3.10688	O	COG0492	location=1608394-1610325,-; product=TrxB1; gene=trxB1; note=Thioredoxin reductase
BBMN68_tRNA38	108.07	936.43	8.66503	3.11521	-	-	location=1621531-1621603,+; product=tRNA-Ala;
BBMN68_tRNA39	8.4	73.96	8.80476	3.13828	-	-	location=1662837-1662910,-; product=tRNA-Thr;
BBMN68_tRNA21	13.1	116.37	8.88321	3.15108	-	-	location=1231289-1231361,+; product=tRNA-Thr;
BBMN68_tRNA23	373.35	3599.69	9.6416	3.26927	-	-	location=1236995-1237067,+; product=tRNA-Thr;
BBMN68_581	10.01	98.12	9.8022	3.29311	-	-	location=658298-658426,+; product=Hypothetical protein;
BBMN68_tRNA47	34.77	342.08	9.83837	3.29842	-	-	location=2039755-2039842,+; product=tRNA-Ser;
BBMN68_tRNA13	10.1	106.8	10.5743	3.40248	-	-	location=827251-827321,+; product=tRNA-Gln;
BBMN68_tRNA48	5.43	58.96	10.8582	3.44071	-	-	location=2070837-2070924,+; product=tRNA-Ser;
BBMN68_tRNA30	35.23	388.59	11.0301	3.46337	-	-	location=1403514-1403589,-; product=tRNA-Lys;
BBMN68_1399	181.33	2013.84	11.1059	3.47326	F	COG0209	location=1672349-1674544,+; product=NrdA; gene=nrdA; note=Ribonucleotide reductase alpha subunit
BBMN68_tRNA46	24.44	289.5	11.8453	3.56625	-	-	location=2003085-2003174,+; product=tRNA-Ser;
BBMN68_tRNA4	604.61	8406.55	13.9041	3.79744	-	-	location=500806-500881,+; product=tRNA-Gly;
BBMN68_tRNA9	4.97	77.75	15.6439	3.96753	-	-	location=518184-518260,+; product=tRNA-Pro;
BBMN68_tRNA43	8.16	155.05	19.0012	4.24802	-	-	location=1988665-1988746,+; product=tRNA-Tyr;
BBMN68_582	25.86	640.24	24.7579	4.62982	-	-	location=658536-658670,+; product=Hypothetical protein;
BBMN68_1400	171.07	4720.75	27.5954	4.78636	-	-	location=1674752-1674841,+; product=Hypothetical protein;
BBMN68_1401	105.21	3900.6	37.0744	5.21235	F	COG0208	location=1674856-1675848,+; product=NrdF; gene=nrdF; note=Ribonucleotide reductase beta subunit
BBMN68_tRNA31	97.26	3947.56	40.5877	5.34297	-	-	location=1425060-1425147,+; product=tRNA-Ser;

## Sheet: 60min vs control
GeneID	RPKM_Control	RPKM_60min	60min/Control	Log2(60min/Control)	COG	Code	Description
BBMN68_tRNA48	5.43	0.001	0.0001842	-12.4067	-	-	location=2070837-2070924,+; product=tRNA-Ser;
BBMN68_1241	0.49	0.001	0.0020408	-8.93664	U	COG0630	location=1476862-1477929,-; product=CpaF; gene=cpaF; note=Flp pilus assembly protein ATPase component
BBMN68_501	3	0.2	0.0666667	-3.90689	-	-	location=581324-581530,-; product=Hypothetical protein;
BBMN68_560	719.22	70.06	0.0974111	-3.35977	-	-	location=635022-635333,+; product=Hypothetical protein;
BBMN68_66	2.82	0.29	0.102837	-3.28157	-	-	location=75281-75568,+; product=Hypothetical protein;
BBMN68_tRNA44	281.58	33.99	0.120712	-3.05036	-	-	location=1988748-1988819,+; product=tRNA-Thr;
BBMN68_226	14.4	1.82	0.126389	-2.98406	-	-	location=275211-275303,-; product=Hypothetical protein;
BBMN68_1002	199.13	25.87	0.129915	-2.94436	V	COG0534	location=1174401-1175798,-;
BBMN68_129	2.3	0.31	0.134783	-2.89129	E	COG2873	location=146602-146871,+; product=MetC2; gene=metC2;
BBMN68_1619	8548.58	1249.81	0.146201	-2.77398	J	COG0185	location=2022603-2022881,+; product=RpsS; gene=rpsS; note=Ribosomal protein S19
BBMN68_1579	22023.1	3222.95	0.146344	-2.77257	J	COG0244	location=1975167-1975688,+; product=RplJ; gene=rplJ; note=Ribosomal protein L10
BBMN68_932	30.28	4.92	0.162484	-2.62163	-	-	location=1079429-1079488,-; product=Hypothetical protein;
BBMN68_842	200.33	34.27	0.171068	-2.54736	S	COG2855	location=966753-967769,-; product=Hypothetical Membrane protein;
BBMN68_tRNA52	14.47	2.78	0.192122	-2.37991	-	-	location=2112074-2112149,+; product=tRNA-Phe;
BBMN68_1005	56.51	10.87	0.192355	-2.37815	-	-	location=1179098-1179163,-; product=Hypothetical protein;
BBMN68_126	4.21	0.81	0.192399	-2.37783	-	-	location=145279-145539,-; product=Putative transcriptional regulator;
BBMN68_1655	1983.6	420.2	0.211837	-2.23897	M	COG0744	location=2053245-2053877,+; product=Hypothetical protein;
BBMN68_999	400.67	87.53	0.218459	-2.19456	-	-	location=1170538-1171965,+; product=Hypothetical protein;
BBMN68_1406	97.86	21.42	0.218884	-2.19176	M	COG3764	location=1688939-1689925,+; product=SrtA4; gene=srtA4; note=Sortase
BBMN68_tRNA21	13.1	2.89	0.220611	-2.18043	-	-	location=1231289-1231361,+; product=tRNA-Thr;
BBMN68_1202	76.69	17.13	0.223367	-2.16251	S	COG4372	location=1426845-1432658,-; product=AprE; gene=aprE; note=Subtilisin-like serine protease
BBMN68_220	51.32	11.5	0.224084	-2.15789	G	COG3934	location=263601-264881,+; product=Hypothetical protein;
BBMN68_1638	1266.26	289.48	0.22861	-2.12904	J	COG0257	location=2032112-2032225,+; product=RpmJ; gene=rpmJ; note=Ribosomal protein L36
BBMN68_tRNA20	255.22	58.64	0.229763	-2.12178	-	-	location=1019928-1020004,-; product=tRNA-Arg;
BBMN68_1001	159.74	37.51	0.234819	-2.09038	-	-	location=1173878-1174012,-; product=Hypothetical protein;
BBMN68_950	5.18	1.23	0.237452	-2.07429	-	-	location=1098480-1098719,-; product=Hypothetical protein;
BBMN68_1371	3620	869.72	0.240254	-2.05737	L	COG0593	location=1640261-1641763,-; product=DnaA; gene=dnaA; note=ATPase for DNA replication initiation
BBMN68_1483	141.69	34.24	0.241654	-2.04898	-	-	location=1836001-1836408,-; product=Hypothetical protein;
BBMN68_558	339.84	82.13	0.241673	-2.04887	-	-	location=633358-633804,+; product=Hypothetical protein;
BBMN68_1810	29.26	7.09	0.24231	-2.04507	R	COG0477	location=2242133-2243578,+; product=Major facilitator superfaMily MFS_1; note=major facilitator superfamily MFS_1
BBMN68_1491	672.65	163.08	0.242444	-2.04428	I	COG1835	location=1844525-1845616,-; product=Hypothetical protein;
BBMN68_tRNA36	97.85	24.04	0.245682	-2.02514	-	-	location=1540613-1540698,+; product=tRNA-Leu;
BBMN68_575	6.71	1.65	0.245902	-2.02385	S	COG3804	location=653092-654117,-; product=Dihydrodipicolinate reductase-like protein;
BBMN68_217	46.48	11.78	0.253442	-1.98027	G	COG2182	location=260474-261766,+;
BBMN68_1170	621.02	158.2	0.254742	-1.97289	G	COG2182	location=1383889-1385214,-;
BBMN68_779	337.66	87.23	0.258337	-1.95267	-	-	location=897650-898231,-; product=Hypothetical protein;
BBMN68_1492	129.62	34.11	0.263154	-1.92602	S	COG3501	location=1845667-1847592,-; product=Hypothetical protein;
BBMN68_tRNA5	412.15	108.77	0.263909	-1.92189	-	-	location=500906-500976,+; product=tRNA-Cys;
BBMN68_333	128.1	34.28	0.267603	-1.90183	-	-	location=406124-406528,-; product=Hypothetical protein;
BBMN68_1003	650.05	174.5	0.268441	-1.89732	M	COG3955	location=1175840-1176328,-; product=Hypothetical protein;
BBMN68_225	37.43	10.17	0.271707	-1.87987	S	COG3538	location=273702-275000,-; product=Hypothetical protein;
BBMN68_1330	12.45	3.39	0.272289	-1.87679	-	-	location=1588089-1588760,+; product=Hypothetical protein;
BBMN68_1803	22.56	6.15	0.272606	-1.87511	P	COG1122	location=2235682-2236497,+; product=Hypothetical protein;
BBMN68_tRNA29	53.63	14.83	0.276524	-1.85452	-	-	location=1361455-1361528,-; product=tRNA-Lys;
BBMN68_1004	391.35	108.99	0.278498	-1.84426	M	COG0438	location=1177854-1178996,-; product="Glycosyl transferase, Group 1"; note="glycosyl transferase, group 1"
BBMN68_528	372.69	104.11	0.279347	-1.83987	F	COG0461	location=602447-603142,-; product=PyrE; gene=pyrE; note=Orotate phosphoribosyltransferase
BBMN68_1547	11171.2	3185.89	0.285188	-1.81001	J	COG0080	location=1917685-1918116,+; product=RplK; gene=rplK; note=Ribosomal protein L11
BBMN68_1778	8.74	2.5	0.286041	-1.8057	R	COG0454	location=2197757-2198161,+; product=Acetyltransferase;
BBMN68_1629	6229.71	1804.76	0.289702	-1.78736	J	COG0096	location=2026649-2027047,+; product=RpsH; gene=rpsH; note=30S ribosomal protein S8; Ribosomal_S8
BBMN68_249	290.08	84.96	0.292885	-1.7716	-	-	location=303543-303617,-; product=Hypothetical protein;
BBMN68_1490	567.09	169.24	0.298436	-1.74451	M	COG1087	location=1843578-1844435,+; product=Hypothetical protein;
BBMN68_371	3666.2	1120.24	0.305559	-1.71048	J	COG0052	location=449423-450268,+; product=RpsB; gene=rpsB; note=Ribosomal protein S2
BBMN68_1324	1087.08	333.74	0.307006	-1.70366	-	-	location=1580498-1580716,+; product=Hypothetical protein;
BBMN68_tRNA4	604.61	187.68	0.310415	-1.68773	-	-	location=500806-500881,+; product=tRNA-Gly;
BBMN68_1011	304.89	94.81	0.310965	-1.68518	-	-	location=1185201-1186964,-; product=Conserved Hypothetical protein; note=conserved Hypothetical protein
BBMN68_1159	448.87	139.8	0.311449	-1.68293	-	-	location=1365389-1365535,+; product=Hypothetical protein;
BBMN68_1482	117.67	36.74	0.312229	-1.67932	-	-	location=1834475-1835587,+; product=Putative O-acyltransferase;
BBMN68_1746	152.52	48.4	0.317335	-1.65592	J	COG2890	location=2158471-2159355,+; product=HemK; gene=hemK; note=Methylase of polypeptide chain release factor
BBMN68_897	24.65	7.84	0.318053	-1.65266	L	COG2801	location=1034664-1035497,-; product="Integrase, catalytic region";
BBMN68_600	170.95	54.38	0.318105	-1.65243	R	COG1253	location=679411-680844,-; product=TlyC2; gene=tlyC2; note=Hemolysin-like protein
BBMN68_584	56.18	17.93	0.319153	-1.64768	-	-	location=660535-660654,-; product=Hypothetical protein;
BBMN68_tRNA40	184.34	58.86	0.319301	-1.64701	-	-	location=1803087-1803162,+; product=tRNA-Ala;
BBMN68_593	2683.1	869.75	0.324159	-1.62523	J	COG1825	location=670711-671331,-; product=RplY; gene=rplY; note=Ribosomal protein L25
BBMN68_218	31.83	10.33	0.324537	-1.62355	G	COG1175	location=261763-262734,+;
BBMN68_1572	143.42	46.62	0.325059	-1.62122	-	-	location=1962234-1964210,+;
BBMN68_1728	59.71	19.82	0.331938	-1.59102	G	COG1172	location=2142275-2143492,+; product=XylH; gene=xylH;
BBMN68_1670	408.15	138.39	0.339066	-1.56036	G	COG2182	location=2071661-2072977,+;
BBMN68_1800	46.35	15.74	0.33959	-1.55813	-	-	location=2233385-2234038,+; product=Hypothetical protein;
BBMN68_1035	160.21	54.56	0.340553	-1.55405	G	COG0235	location=1222512-1223204,-; product=ArAD; gene=araD; note=Ribulose-5-phosphate 4-epimerase
BBMN68_1060	129.05	44.01	0.341031	-1.55203	-	-	location=1249716-1249994,+; product=StBC; gene=stbC; note=Plasmid stability protein
BBMN68_1140	518.83	178.04	0.343157	-1.54306	-	-	location=1347054-1347368,-; product=Hypothetical protein;
BBMN68_1068	2331.13	805.63	0.345596	-1.53284	J	COG0228	location=1259699-1260160,+; product=RpsP; gene=rpsP; note=Ribosomal protein S16
BBMN68_633	63.75	22.1	0.346667	-1.52838	K	COG3655	location=719153-719362,-; product=Putative transcriptional regulator;
BBMN68_585	12.25	4.25	0.346939	-1.52725	G	COG1929	location=660778-661839,-; product=Glycerate kinase;
BBMN68_tRNA35	133.11	46.19	0.347006	-1.52697	-	-	location=1520263-1520336,-; product=tRNA-Gly;
BBMN68_1006	130.34	45.3	0.347553	-1.5247	R	COG1028	location=1179487-1179840,-; product=Hypothetical protein;
BBMN68_1156	6374.99	2227.17	0.349361	-1.51721	J	COG0360	location=1363216-1363506,-; product=RpsF; gene=rpsF; note=Ribosomal protein S6
BBMN68_1281	10.39	3.63	0.349374	-1.51715	L	COG2826	location=1524039-1525142,+; product="Integrase, catalytic region";
BBMN68_1160	1389.17	489.95	0.352693	-1.50352	E	COG3340	location=1365673-1366275,+; product="peptidase S51, dipeptidase E";
BBMN68_tRNA38	108.07	38.15	0.353012	-1.50221	-	-	location=1621531-1621603,+; product=tRNA-Ala;
BBMN68_1206	22.7	8.1	0.356828	-1.4867	-	-	location=1436325-1436423,-; product=Hypothetical protein;
BBMN68_219	39.28	14.02	0.356925	-1.48631	G	COG0395	location=262734-263573,+;
BBMN68_1430	42.77	15.32	0.358195	-1.48118	G	COG0366	location=1726019-1727839,+; product=Glycosidase;
BBMN68_720	3.07	1.1	0.358306	-1.48073	-	-	location=819934-820587,+; product=Hypothetical protein;
BBMN68_34	53.48	19.33	0.361443	-1.46816	-	-	location=36103-36423,-; product=Hypothetical protein;
BBMN68_1214	578.94	210.47	0.363544	-1.4598	F	COG2759	location=1444004-1445521,-; product=ThfS2; gene=thfS2; note=Formyltetrahydrofolate synthetase
BBMN68_623	3471.91	1272.98	0.366651	-1.44752	-	-	location=707052-707450,-; product=Hypothetical protein;
BBMN68_799	2729.68	1003.32	0.36756	-1.44395	-	-	location=921112-921258,-; product=Hypothetical protein;
BBMN68_1150	121.59	44.84	0.36878	-1.43917	G	COG0580	location=1358435-1359169,-; product=GlpF2; gene=glpF2; note=Glycerol uptake facilitator
BBMN68_1495	925.65	342.41	0.369913	-1.43474	M	COG1682	location=1851162-1851941,+; product=TagG; gene=tagG;
BBMN68_652	203	75.18	0.370345	-1.43306	L	COG0513	location=737930-740116,-; product=SrmB; gene=srmB; note=Superfamily II DNA and RNA helicase
BBMN68_754	924.42	344.34	0.372493	-1.42471	-	-	location=865424-865786,+; product=Hypothetical protein;
BBMN68_888	189.87	70.75	0.372623	-1.42421	P	COG1055	location=1025139-1026341,-; product=CitT; gene=citT; note=Putative di-/tri-carboxylate transporter
BBMN68_1296	153.73	57.29	0.372666	-1.42404	-	-	location=1546858-1547187,+; product=Hypothetical protein;
BBMN68_60	16.79	6.33	0.37701	-1.40732	-	-	location=68296-69249,-; product=Hypothetical protein;
BBMN68_1788	5.96	2.25	0.377517	-1.40539	S	COG4372	location=2213205-2214047,-; product=Hypothetical protein;
BBMN68_882	450.38	170.27	0.378059	-1.40332	M	COG1361	location=1017715-1018890,-; product=S-layer protein;
BBMN68_673	18.59	7.03	0.37816	-1.40293	-	-	location=760892-761107,-; product=Hypothetical protein;
BBMN68_283	496.42	187.81	0.378329	-1.40229	-	-	location=341419-342177,+; product=Hypothetical Membrane protein;
BBMN68_53	16.08	6.09	0.378731	-1.40075	R	COG0402	location=55495-56817,-; product=Cytosine deaminase-like protein;
BBMN68_564	280.22	106.32	0.379416	-1.39815	-	-	location=638799-639443,-; product=Hypothetical protein;
BBMN68_711	147.91	56.16	0.37969	-1.39711	T	COG0394	location=811051-811446,+; product=ArsC1; gene=arsC1; note=Arsenate reductase
BBMN68_438	2.7	1.04	0.385185	-1.37638	U	COG4796	location=529162-531036,-; product=Hypothetical protein;
BBMN68_742	5202.82	2015.73	0.38743	-1.36799	J	COG0539	location=852089-853564,-; product=RpsA; gene=rpsA; note=Ribosomal protein S1
BBMN68_78	73.82	28.77	0.389732	-1.35945	R	COG0477	location=90601-92058,-; product=ArAJ1; gene=araJ1; note=Sugar efflux permease
BBMN68_257	2225.65	867.88	0.389945	-1.35866	J	COG0290	location=311319-311954,+; product=InfC; gene=infC; note=Translation initiation factor 3
BBMN68_599	160.28	62.96	0.392813	-1.34809	R	COG1159	location=678345-679409,-; product=Era; gene=era; note=GTPase
BBMN68_1288	39.56	15.54	0.392821	-1.34806	P	COG2217	location=1534010-1536130,-; product=ZntA2; gene=zntA2; note=Cation transport ATPase
BBMN68_tRNA3	887.72	349.81	0.394054	-1.34353	-	-	location=440038-440113,-; product=tRNA-Asn;
BBMN68_499	61.07	24.09	0.394465	-1.34203	-	-	location=580496-580798,+; product=Conserved Hypothetical protein; note=conserved Hypothetical protein
BBMN68_663	1358.58	538.71	0.396524	-1.33452	R	COG0477	location=749918-751279,-; product=Permease of the major facilitator superfamily; note=permease of the major facilitator superfamily
BBMN68_1489	541.64	216.33	0.399398	-1.3241	M	COG1209	location=1842679-1843581,+; product=RfbA; gene=rfbA; note=dTDP-glucose pyrophosphorylase
BBMN68_577	32.32	12.91	0.399443	-1.32394	-	-	location=654576-654902,+; product=Hypothetical protein;
BBMN68_1294	152.16	61.14	0.401814	-1.3154	-	-	location=1543061-1544575,+; product=MutH; gene=mutH; note=DNA mismatch repair protein
BBMN68_1378	1137.54	462.71	0.406764	-1.29774	K	COG1475	location=1646709-1647983,+; product=Putative transcriptional regulator;
BBMN68_546	114.57	46.77	0.408222	-1.29257	-	-	location=623137-623820,-; product=Hypothetical protein;
BBMN68_1496	1264.93	518.45	0.409865	-1.28678	M	COG1134	location=1851971-1853206,+; product=TagH; gene=tagH;
BBMN68_881	231.27	95.18	0.411554	-1.28085	V	COG0577	location=1016123-1017703,-;
BBMN68_1280	19.04	7.85	0.41229	-1.27827	R	COG1373	location=1523106-1523906,+; product=Putative AAA+ superfamily ATPase;
BBMN68_1580	1480.75	610.62	0.412372	-1.27798	J	COG0222	location=1975797-1976177,+; product=RplL; gene=rplL; note=Ribosomal protein L7/L12
BBMN68_1486	213.37	88.27	0.413695	-1.27336	-	-	location=1838592-1840094,-; product=UhpB; gene=uhpB;
BBMN68_853	64.53	26.76	0.414691	-1.26989	-	-	location=980010-980132,+; product=Hypothetical protein;
BBMN68_728	1545.9	641.64	0.415059	-1.26861	C	COG0282	location=832505-833734,+; product=AckA; gene=ackA; note=Acetate kinase
BBMN68_399	2151.87	898.48	0.417534	-1.26003	G	COG0126	location=482942-484147,+; product=Pgk; gene=pgk; note=3-phosphoglycerate kinase
BBMN68_1484	120.63	50.42	0.417972	-1.25852	M	COG0463	location=1836540-1837484,-; product=WcaA3; gene=wcaA3; note=Glycosyltransferase for cell wall Membrane
BBMN68_696	2950.21	1234.07	0.418299	-1.25739	O	COG0544	location=790919-792298,-; product=Tig; gene=tig; note=FKBP-type peptidyl-prolyl cis-trans isomerase
BBMN68_965	39.26	16.45	0.419002	-1.25497	E	COG1305	location=1127262-1129775,+; product=Transglutaminase-like cysteine protease;
BBMN68_783	7.28	3.06	0.42033	-1.25041	-	-	location=903508-903783,-; product=Hypothetical protein;
BBMN68_1776	332.68	140.14	0.421246	-1.24727	P	COG0248	location=2195176-2196144,+; product=GppA2; gene=gppA2; note=Exopolyphosphatase
BBMN68_1084	1119.17	471.8	0.421562	-1.24618	E	COG3579	location=1276940-1278283,-; product=PePC1; gene=pepC1; note=Aminopeptidase C
BBMN68_1274	29.98	12.67	0.422615	-1.24258	L	COG2963	location=1516389-1516691,-; product=Hypothetical protein;
BBMN68_1765	1650.56	697.94	0.42285	-1.24178	J	COG0024	location=2181668-2182450,+; product=PePM; gene=pepM; note=methionine aminopeptidase
BBMN68_1386	598.07	253.33	0.423579	-1.2393	K	COG1316	location=1658446-1659075,-; product=Hypothetical protein;
BBMN68_1440	318.54	135.01	0.42384	-1.23841	G	COG3833	location=1748572-1749414,+;
BBMN68_1128	1567.07	666.59	0.425374	-1.2332	C	COG0221	location=1329493-1329987,+; product=Ppa; gene=ppa; note=Inorganic pyrophosphatase
BBMN68_416	2737.59	1167.36	0.426419	-1.22966	S	COG0217	location=504277-505032,+; product=Hypothetical protein;
BBMN68_141	294.8	126.7	0.429783	-1.21832	-	-	location=159376-159792,+; product=Hypothetical protein;
BBMN68_101	6.81	2.93	0.43025	-1.21675	G	COG1501	location=120546-122447,+; product=Alpha-glucosidase;
BBMN68_1493	435.39	187.89	0.431544	-1.21242	S	COG3501	location=1847656-1849611,-; product=Hypothetical protein;
BBMN68_1007	733.63	317.41	0.432657	-1.2087	H	COG0028	location=1179837-1181657,-; product=Possible decarboxylase with TPP domain+d236; note=possible decarboxylase with tpp domain+d236
BBMN68_718	335.91	145.74	0.433866	-1.20468	R	COG0477	location=818458-819330,-; product=Putative permease;
BBMN68_35	122.42	53.12	0.433916	-1.20451	-	-	location=36693-37322,-; product=Hypothetical protein;
BBMN68_1285	36.73	15.98	0.435067	-1.20069	U	COG0805	location=1531434-1532516,+; product=Hypothetical protein;
BBMN68_221	2.85	1.24	0.435088	-1.20062	G	COG1472	location=265040-267319,+; product=Hypothetical protein;
BBMN68_1817	105.63	45.98	0.435293	-1.19994	-	-	location=2258626-2260332,+; product=Hypothetical protein;
BBMN68_858	20.21	8.82	0.436418	-1.19622	-	-	location=987543-988202,+; product=Hypothetical Zn-finger containing protein;
BBMN68_tRNA50	760.39	332.91	0.437815	-1.19161	-	-	location=2109386-2109457,-; product=tRNA-Glu;
BBMN68_710	85.13	37.29	0.438036	-1.19088	P	COG0798	location=810653-811030,+; product=ArsB1; gene=arsB1; note=Arsenite efflux pump
BBMN68_531	93.02	41.05	0.441303	-1.18016	S	COG3501	location=605085-606038,-; product=PyrF2; gene=pyrF2; note=Orotidine-5'-phosphate decarboxylase
BBMN68_1162	3.24	1.43	0.441358	-1.17998	-	-	location=1367614-1371330,-;
BBMN68_588	338.52	149.93	0.442898	-1.17495	M	COG0481	location=664684-666564,-; product=LepA; gene=lepA; note=Membrane GTPase
BBMN68_1485	28.69	12.71	0.443012	-1.17458	L	COG2826	location=1837526-1837930,-; product=Hypothetical protein;
BBMN68_202	541.2	240.06	0.44357	-1.17277	-	-	location=238042-238314,+; product=Hypothetical protein;
BBMN68_1652	349.74	155.46	0.444502	-1.16974	J	COG0130	location=2049179-2050342,+; product=TruB; gene=truB; note=Pseudouridine synthase
BBMN68_1479	866.63	385.93	0.445323	-1.16708	V	COG1136	location=1829336-1830457,-;
BBMN68_824	364.54	162.42	0.445548	-1.16635	-	-	location=949477-949992,+; product=Hypothetical protein;
BBMN68_1656	92.44	41.26	0.446344	-1.16377	-	-	location=2054069-2054158,+; product=Hypothetical protein;
BBMN68_1644	22.89	10.22	0.446483	-1.16332	S	COG2307	location=2036170-2038350,+; product=Hypothetical protein;
BBMN68_602	243.22	108.91	0.447784	-1.15912	T	COG1702	location=681458-682633,-; product=PhoH; gene=phoH; note=Phosphate starvation-inducible protein
BBMN68_1614	4066.59	1825.11	0.448806	-1.15584	J	COG0051	location=2019789-2020097,+; product=RpsJ; gene=rpsJ; note=Ribosomal protein S10
BBMN68_48	301.68	135.75	0.44998	-1.15207	T	COG5002	location=47835-49826,+; product=BaeS1; gene=baeS1; note=Signal transduction histidine kinase
BBMN68_412	243.5	109.81	0.450965	-1.14891	V	COG1968	location=498772-499656,+; product=BacA; gene=bacA; note=Hypothetical bacitracin resistance protein
BBMN68_1540	2483.43	1121.37	0.451541	-1.14707	J	COG0261	location=1911259-1911567,+; product=RplU; gene=rplU; note=Ribosomal protein L21
BBMN68_1183	543.66	245.78	0.452084	-1.14534	M	COG1215	location=1400699-1401733,+; product=WcaA1; gene=wcaA1; note=Glycosyltransferase for cell wall Membrane
BBMN68_1796	45.67	20.86	0.456755	-1.13051	K	COG1846	location=2226623-2227156,+; product=MarR-type transcriptional regulator;
BBMN68_883	349.56	160.38	0.458805	-1.12405	V	COG1136	location=1018887-1019678,-;
BBMN68_192	46.67	21.55	0.461753	-1.11481	R	COG2262	location=226688-228193,+; product=HflX; gene=hflX; note=GTPase
BBMN68_1754	405.68	187.5	0.462187	-1.11345	M	COG0472	location=2166292-2167575,+; product=Rfe2; gene=rfe2; note=UDP-N-acetylmuramyl pentapeptide transferase
BBMN68_1762	2.59	1.2	0.463321	-1.10992	L	COG0629	location=2177327-2178064,+; product=SSB3; gene=ssb3; note=Single-stranded DNA-binding protein
BBMN68_1727	33.63	15.64	0.465061	-1.10451	G	COG1129	location=2140722-2142275,+; product=MglA3; gene=mglA3; note=ABC-type xylose transport system ATPase component
BBMN68_1529	147.25	68.56	0.465603	-1.10283	K	COG1309	location=1893975-1894640,-; product=AcrR-type transcriptional regulator;
BBMN68_216	35.38	16.49	0.466083	-1.10134	G	COG0383	location=256934-260086,+; product=ManA2; gene=manA2; note=Alpha-mannosidase
BBMN68_425	1166.85	544.33	0.466495	-1.10007	G	COG0580	location=514059-515027,-; product=GlpF1; gene=glpF1; note=Glycerol uptake facilitator protein
BBMN68_1243	309.81	144.56	0.466609	-1.09971	S	COG0586	location=1479109-1479834,-; product=Hypothetical Membrane protein;
BBMN68_90	10.34	4.83	0.467118	-1.09814	-	-	location=104576-104968,-; product=Hypothetical protein;
BBMN68_1513	536.52	251.35	0.468482	-1.09393	S	COG1576	location=1872892-1873371,-; product=Hypothetical protein;
BBMN68_1809	7.47	3.5	0.468541	-1.09375	G	COG0524	location=2241191-2242093,+; product=Hypothetical protein;
BBMN68_1625	1890.57	887.91	0.469652	-1.09034	J	COG0093	location=2025098-2025466,+; product=RplN; gene=rplN; note=Ribosomal protein L14
BBMN68_1326	17.53	8.24	0.470051	-1.08911	-	-	location=1583585-1584004,+; product=Hypothetical protein;
BBMN68_1797	176.66	83.32	0.47164	-1.08424	V	COG1132	location=2227153-2229111,+; product=MdlB6; gene=mdlB6;
BBMN68_587	172.03	81.17	0.471836	-1.08364	H	COG0635	location=663275-664684,-; product=HemN; gene=hemN; note=Coproporphyrinogen III oxidase
BBMN68_509	48.25	22.81	0.472746	-1.08086	U	COG0706	location=585199-585420,-;
BBMN68_tRNA30	35.23	16.66	0.472892	-1.08042	-	-	location=1403514-1403589,-; product=tRNA-Lys;
BBMN68_1232	113.07	53.47	0.472893	-1.08041	L	COG0353	location=1468578-1469180,-; product=RecR; gene=recR; note=Recombinational DNA repair protein
BBMN68_529	167.79	79.45	0.473509	-1.07854	F	COG0167	location=603151-604122,-; product=PyrD1; gene=pyrD1; note=Dihydroorotate dehydrogenase
BBMN68_1277	225.64	107	0.474207	-1.07641	G	COG0191	location=1519133-1520200,+; product=FBa; gene=fba; note=Fructose/tagatose bisphosphate aldolase
BBMN68_726	815.97	387.55	0.474956	-1.07413	S	COG0799	location=828802-829215,+; product=Hypothetical protein;
BBMN68_457	621.12	295.3	0.475432	-1.07269	-	-	location=548612-549019,-; product=Hypothetical protein;
BBMN68_1375	430.51	204.76	0.475622	-1.07211	R	COG1847	location=1644050-1644583,+; product=Jag; gene=jag; note=Hypothetical RNA-binding protein
BBMN68_1575	828.79	395.43	0.477117	-1.06758	J	COG0184	location=1968706-1968975,+; product=RpsO; gene=rpsO; note=Ribosomal protein S15
BBMN68_746	48.56	23.17	0.477142	-1.06751	P	COG1108	location=856989-857822,+; product=ZnuB; gene=znuB;
BBMN68_250	84.99	40.61	0.477821	-1.06546	G	COG2017	location=303724-304680,-; product=GalM1; gene=galM1; note=Galactose mutarotase
BBMN68_427	267.88	128.16	0.478423	-1.06364	R	COG1160	location=515990-518119,+; product=Cmk; gene=cmk; note=Cytidylate kinase
BBMN68_tRNA46	24.44	11.72	0.479542	-1.06027	-	-	location=2003085-2003174,+; product=tRNA-Ser;
BBMN68_47	340.32	163.21	0.479578	-1.06016	T	COG0745	location=47073-47804,+; product=Response regulator;
BBMN68_36	245.79	118.18	0.480817	-1.05644	R	COG2304	location=37292-38323,-; product=Hypothetical protein;
BBMN68_626	1613.73	776.22	0.48101	-1.05586	J	COG0522	location=710562-711188,-; product=RpsD; gene=rpsD; note=Ribosomal protein S4
BBMN68_1745	528.38	254.67	0.481983	-1.05295	J	COG0216	location=2157296-2158384,+; product=PrfA; gene=prfA; note=Protein chain release factor A
BBMN68_559	204.99	98.85	0.482219	-1.05224	-	-	location=633867-634970,+; product=Hypothetical protein;
BBMN68_358	22.29	10.75	0.482279	-1.05206	Q	COG1228	location=434322-435668,+; product=HutI; gene=hutI; note=Imidazolonepropionase
BBMN68_1302	45.36	21.88	0.482363	-1.05181	T	COG0745	location=1554441-1555823,-; product=Putative esterase;
BBMN68_1807	13.36	6.45	0.482784	-1.05055	R	COG0546	location=2239303-2239989,+; product=Hypothetical protein;
BBMN68_102	11.18	5.41	0.4839	-1.04722	I	COG1250	location=122662-123636,+; product=FadB1; gene=fadB1; note=3-hydroxyacyl-CoA dehydrogenase
BBMN68_79	220.37	107.45	0.487589	-1.03626	R	COG1052	location=92357-93343,+; product=SerA1; gene=serA1; note=Phosphoglycerate dehydrogenase
BBMN68_1155	1893.24	925.63	0.488913	-1.03235	L	COG0629	location=1362503-1363159,-; product=SSB2; gene=ssb2; note=Single-stranded DNA-binding protein
BBMN68_790	40.44	19.8	0.489614	-1.03028	V	COG1131	location=911931-912857,-; product=CcmA2; gene=ccmA2;
BBMN68_1096	24.26	11.88	0.489695	-1.03005	K	COG1396	location=1292757-1293026,+; product=Hypothetical protein;
BBMN68_646	507.5	248.53	0.489714	-1.02999	P	COG1392	location=731111-731734,-; product=Phosphate transport regulator;
BBMN68_1463	101.97	50.05	0.490831	-1.0267	R	COG0313	location=1803489-1804499,+; product=Putative methyltransferase;
BBMN68_1624	2366.56	1166.24	0.4928	-1.02093	J	COG0186	location=2024743-2025003,+; product=RpsQ; gene=rpsQ; note=Ribosomal protein S17
BBMN68_1801	26.76	13.29	0.496637	-1.00974	P	COG0619	location=2234042-2234854,+; product=Hypothetical protein;
BBMN68_1190	20.15	10.01	0.496774	-1.00934	W	COG5295	location=1410817-1413447,+; product=Hypothetical Membrane protein;
BBMN68_770	190.09	94.6	0.497659	-1.00677	D	COG2919	location=883918-884529,-; product=Septum formation initiator;
BBMN68_1270	124.61	62.02	0.497713	-1.00661	D	COG0239	location=1513044-1513439,-; product=CrCB3; gene=crcB3;
BBMN68_1455	15.65	7.79	0.497764	-1.00647	-	-	location=1790428-1794264,+; product=Hypothetical protein;
BBMN68_1798	137.54	68.55	0.498401	-1.00462	V	COG1132	location=2229108-2231123,+; product=MdlB7; gene=mdlB7;
BBMN68_1408	11.85	5.92	0.499578	-1.00122	-	-	location=1690697-1691152,+; product=Hypothetical protein;
BBMN68_222	13.9	6.95	0.5	-1	G	COG4724	location=267629-270937,+; product=Endo-beta-N-acetylglucosaminidase D;
BBMN68_127	15.73	31.51	2.00318	1.00229	R	COG0604	location=145611-146060,+; product=Hypothetical protein;
BBMN68_1067	105.37	211.11	2.00351	1.00253	-	-	location=1258357-1259466,+; product=ElsH1; gene=elsH1; note=Metal-dependent hydrolase
BBMN68_1149	253.16	510.03	2.01465	1.01053	P	COG2217	location=1355643-1358351,+; product=ZntA1; gene=zntA1; note=Cation transport ATPase
BBMN68_506	26.72	53.89	2.01684	1.0121	F	COG1051	location=583803-584423,-; product=ADP-ribose pyrophosphatase;
BBMN68_1187	104.59	211	2.0174	1.0125	G	COG0363	location=1406552-1407394,+; product=MagB; gene=magB; note=Glucosamine-6-phosphate isomerase
BBMN68_671	79.13	159.97	2.02161	1.0155	S	COG5324	location=758994-760436,+; product=Hypothetical kinase;
BBMN68_1433	163.41	330.87	2.02478	1.01777	W	COG5295	location=1736849-1739188,-; product=Hypothetical Membrane protein;
BBMN68_750	474.25	961.84	2.02813	1.02015	T	COG0745	location=861566-862288,+; product=Putative response regulator;
BBMN68_1048	266.83	542.28	2.03231	1.02312	H	COG1488	location=1239096-1240418,-; product=PncB; gene=pncB; note=Nicotinic acid phosphoribosyltransferase
BBMN68_1708	215.44	438.74	2.03648	1.02608	R	COG0628	location=2117677-2119191,+; product=PerM; gene=perM; note=Hypothetical permease
BBMN68_406	26.16	53.36	2.03976	1.0284	E	COG1114	location=490298-491635,-; product=BrnQ; gene=brnQ; note=Branched-chain amino acid permease
BBMN68_1763	1234.24	2520.93	2.0425	1.03033	O	COG3590	location=2178147-2180321,-; product=PePO; gene=pepO; note=neutral endopeptidase
BBMN68_1362	590.85	1209.42	2.04692	1.03345	E	COG0334	location=1626320-1627666,+; product=GdhA; gene=gdhA; note=Glutamate dehydrogenase/leucine dehydrogenase
BBMN68_1363	1.39	2.85	2.05036	1.03588	G	COG4677	location=1628064-1629650,-; product=Hypothetical protein;
BBMN68_1255	2.4	4.94	2.05833	1.04148	G	COG0395	location=1493916-1494632,-;
BBMN68_1814	98.75	203.51	2.06086	1.04325	E	COG1168	location=2249909-2251120,-; product=MalY2; gene=malY2; note=Bifunctional PLP-dependent enzyme
BBMN68_1779	18.39	37.97	2.06471	1.04594	F	COG3613	location=2198327-2198755,+; product=Nucleoside 2-deoxyribosyltransferase;
BBMN68_887	732.97	1515.34	2.0674	1.04782	-	-	location=1024832-1025083,+; product=Hypothetical protein;
BBMN68_125	133.39	275.81	2.0677	1.04802	O	COG0695	location=144916-145167,+; product=GrxC1; gene=grxC1; note=Glutaredoxin
BBMN68_369	483.14	999.09	2.06791	1.04817	I	COG1022	location=446485-448572,+; product=CaiC; gene=caiC; note=Long-chain acyl-CoA synthetase
BBMN68_1110	239.07	494.93	2.07023	1.04979	J	COG0251	location=1308769-1309158,-; product=TdcF; gene=tdcF; note=Putative translation initiation inhibitor
BBMN68_26	37.11	77.24	2.08138	1.05754	-	-	location=26810-28270,+; product=Putative proteasome component;
BBMN68_1083	95.33	198.76	2.08497	1.06003	E	COG0722	location=1275515-1276648,-; product=AroG2; gene=aroG2;
BBMN68_792	67.96	141.9	2.08799	1.06212	R	COG1011	location=913488-914135,-; product=PgmB1; gene=pgmB1; note=beta-phosphoglucomutase
BBMN68_664	27.94	58.34	2.08805	1.06215	R	COG0477	location=751720-753771,-; product=Permease of the major facilitator superfamily; note=permease of the major facilitator superfamily
BBMN68_239	117.38	245.55	2.09192	1.06483	R	COG4172	location=287759-289468,+; product=AppF1; gene=appF1; note=ABC-type peptide transport system ATPase component
BBMN68_1687	1765.08	3693.88	2.09275	1.0654	G	COG0588	location=2095673-2096413,+; product=GpmA; gene=gpmA; note=Phosphoglycerate mutase 1
BBMN68_1220	30.34	63.52	2.09361	1.06599	I	COG0671	location=1453354-1454319,-; product=PgPB2; gene=pgpB2; note=Membrane-associated phospholipid phosphatase
BBMN68_1177	9.72	20.43	2.10185	1.07166	V	COG0534	location=1393052-1394497,+; product=NorM4; gene=norM4; note=Na+-driven multidrug efflux pump
BBMN68_1235	93.85	197.34	2.10272	1.07225	R	COG1597	location=1473045-1474175,-; product=SphK1; gene=sphK1; note=Sphingosine kinase
BBMN68_1320	172.58	362.97	2.1032	1.07258	M	COG3764	location=1576330-1577568,-; product=SrtA2; gene=srtA2; note=Sortase
BBMN68_872	159.73	336.98	2.10969	1.07703	C	COG1012	location=1005042-1006679,-; product=PutA1; gene=putA1; note=NAD-dependent aldehyde dehydrogenase
BBMN68_1512	160.2	338.51	2.11305	1.07932	C	COG0584	location=1871587-1872696,+; product=UgpQ; gene=ugpQ; note=Glycerophosphoryl diester phosphodiesterase
BBMN68_394	125.52	265.29	2.11353	1.07965	L	COG0178	location=474012-477047,+; product=UvrA1; gene=uvrA1; note=Excinuclease ATPase subunit
BBMN68_1421	32.15	67.99	2.11477	1.0805	K	COG1940	location=1709339-1710547,-; product=NagC-type transcriptional regulator; note=NagC-type Transcriptional regulator
BBMN68_1418	60.78	128.66	2.11681	1.0819	P	COG0025	location=1704101-1706173,-; product=NhaP; gene=nhaP; note=NhaP-type Na+/H+ and K+/H+ antiporter
BBMN68_306	83.52	176.96	2.11877	1.08323	R	COG2137	location=370125-370574,+; product=OraA; gene=oraA; note=Hypothetical protein
BBMN68_637	9.16	19.42	2.12009	1.08412	E	COG0346	location=721919-722320,-; product=Putative lactoylglutathione lyase;
BBMN68_1597	174.03	370.66	2.12986	1.09076	S	COG4372	location=1995258-1996592,+; product=Hypothetical protein;
BBMN68_638	50.23	107.25	2.13518	1.09436	Q	COG1335	location=722479-723093,+; product=PncA; gene=pncA; note=Nicotinamidase-like amidase
BBMN68_486	23.54	50.33	2.13806	1.0963	T	COG2197	location=569091-569744,+; product=Hypothetical protein;
BBMN68_1615	894.41	1915.16	2.14126	1.09846	J	COG0087	location=2020114-2020755,+; product=RplC; gene=rplC; note=Ribosomal protein L3
BBMN68_1709	174.74	374.94	2.1457	1.10145	M	COG1215	location=2119191-2120414,+; product=Glycosyltransferase for cell wall Membrane;
BBMN68_181	185.08	398.01	2.15048	1.10466	E	COG0079	location=212887-214047,+; product=HisC; gene=hisC; note=Histidinol-phosphate/aromatic aminotransferase
BBMN68_1586	13.29	28.65	2.15576	1.10819	H	COG0212	location=1983008-1983748,-; product=5-formyltetrahydrofolate cyclo-ligase;
BBMN68_771	3661.06	7900.86	2.15808	1.10975	G	COG0148	location=884620-885918,-; product=Eno; gene=eno; note=Enolase
BBMN68_1785	1906.84	4119.22	2.16023	1.11119	F	COG1328	location=2204392-2206800,+; product=NrdD; gene=nrdD;
BBMN68_1517	71.32	154.45	2.16559	1.11476	R	COG0494	location=1876745-1877932,-; product=MutT3; gene=mutT3;
BBMN68_1604	194.17	425.36	2.19066	1.13136	R	COG1052	location=2004963-2005979,+; product=SerA3; gene=serA3; note=Phosphoglycerate dehydrogenase
BBMN68_1222	306.57	672.6	2.19395	1.13353	E	COG0119	location=1457359-1459275,-; product=LeuA; gene=leuA; note=2-isopropylmalate synthase
BBMN68_1079	34.52	75.84	2.19699	1.13553	T	COG0745	location=1270834-1271538,-; product=Response Regulator of two-component system; note=response regulator of two-component system
BBMN68_649	18.05	39.67	2.19778	1.13605	T	COG1966	location=733179-735578,-; product=CstA; gene=cstA; note=Carbon starvation protein
BBMN68_86	176.96	388.98	2.19812	1.13627	C	COG0778	location=100404-101189,-; product=NfnB1; gene=nfnB1; note=Nitroreductase
BBMN68_785	5.46	12.05	2.20696	1.14206	L	COG1484	location=905479-906231,+; product=Hypothetical protein;
BBMN68_266	17.43	38.48	2.20769	1.14254	H	COG0379	location=320317-321597,+; product=NadA; gene=nadA; note=Quinolinate synthase
BBMN68_991	454.82	1004.36	2.20826	1.14291	O	COG0526	location=1164285-1164659,+; product=Thioredoxin domain-containing protein;
BBMN68_1600	18.04	39.89	2.2112	1.14483	G	COG0366	location=1998467-2000290,+; product=Hypothetical protein;
BBMN68_1719	203.71	451.54	2.21658	1.14834	H	COG1539	location=2130312-2131724,+; product=FolB; gene=folB; note=Dihydroneopterin aldolase
BBMN68_1393	39.87	88.55	2.22097	1.15119	-	-	location=1667349-1668455,-; product=Hypothetical protein;
BBMN68_1596	25.26	56.14	2.22249	1.15217	K	COG1609	location=1994051-1995076,-; product=Hypothetical protein;
BBMN68_1766	148.03	329.34	2.22482	1.15369	C	COG0372	location=2182724-2184016,+; product=GltA; gene=gltA; note=Citrate synthase
BBMN68_490	398.46	886.83	2.22564	1.15422	-	-	location=572051-572779,-; product=Hypothetical protein;
BBMN68_122	358.79	800.04	2.22983	1.15693	E	COG1126	location=141439-142230,+; product=HisP2; gene=hisP2;
BBMN68_1075	53.09	118.43	2.23074	1.15752	P	COG1117	location=1266457-1267236,-; product=PstB; gene=pstB;
BBMN68_616	281.43	628.18	2.2321	1.1584	E	COG0757	location=698141-698587,-; product=AroQ; gene=aroQ; note=3-dehydroquinate dehydratase II
BBMN68_480	132.21	296.32	2.24128	1.16432	S	COG4367	location=565045-565227,+; product=Hypothetical protein;
BBMN68_1291	8.33	18.7	2.2449	1.16665	-	-	location=1541743-1542006,+; product=Hypothetical protein;
BBMN68_762	85.73	194.62	2.27015	1.18279	-	-	location=876660-877316,-; product=Hypothetical protein;
BBMN68_206	299.42	683.93	2.28418	1.19168	M	COG0472	location=242557-243663,+; product=Rfe1; gene=rfe1; note=UDP-N-acetylmuramyl pentapeptide transferase
BBMN68_753	28.62	65.73	2.29665	1.19953	R	COG0561	location=864463-865269,-; product=Putative HAD superfamily hydrolase;
BBMN68_350	1203.87	2766.33	2.29786	1.20029	R	COG3576	location=423836-424240,+; product=Putative flavin-nucleotide-binding protein;
BBMN68_765	151.18	348.05	2.30222	1.20303	O	COG0545	location=879135-879542,-; product=FkpA1; gene=fkpA1; note=FKBP-type peptidyl-prolyl cis-trans isomerase
BBMN68_793	16.44	37.88	2.30414	1.20423	L	COG0497	location=914165-915991,-; product=RecN; gene=recN; note=ATPase for DNA repair
BBMN68_1103	1.46	3.37	2.30822	1.20678	P	COG1118	location=1300686-1301963,-; product=PotA; gene=potA;
BBMN68_184	70.62	163.46	2.31464	1.21079	E	COG0118	location=215561-216208,+; product=HisH; gene=hisH; note=Glutamine amidotransferase
BBMN68_1787	334.77	782.35	2.33698	1.22464	S	COG3581	location=2207904-2213042,+; product=Activator of 2-hydroxyglutaryl-CoA dehydratase;
BBMN68_1616	1045.52	2447.78	2.34121	1.22725	J	COG0088	location=2020762-2021418,+; product=RplD; gene=rplD; note=Ribosomal protein L4
BBMN68_58	1220.38	2884.06	2.36325	1.24077	J	COG0124	location=64660-66003,+; product=HisS; gene=hisS; note=Histidyl-tRNA synthetase
BBMN68_489	501.67	1188.43	2.36895	1.24425	-	-	location=571431-572054,-; product=Hypothetical protein;
BBMN68_44	1168.23	2807.72	2.4034	1.26507	O	COG0459	location=44187-45812,+; product=GroL; gene=groL; note=Chaperonin HSP60
BBMN68_830	29.51	71	2.40596	1.26662	R	COG0679	location=955029-956099,-; product=Hypothetical permease;
BBMN68_1263	4425.85	10745.9	2.42798	1.27976	H	COG0059	location=1504208-1505260,-; product=IlvC2; gene=ilvC2; note=Ketol-acid reductoisomerase
BBMN68_1764	7.46	18.24	2.44504	1.28986	S	COG3247	location=2180498-2181478,+; product=HdeD; gene=hdeD; note=Hypothetical protein
BBMN68_1319	198.75	489.39	2.46234	1.30003	H	COG0512	location=1575635-1576279,-; product=PaBA; gene=pabA;
BBMN68_1329	18.86	47.22	2.50371	1.32407	R	COG1574	location=1585901-1587355,-; product=Putative metal-dependent hydrolase;
BBMN68_581	10.01	25.19	2.51648	1.33141	-	-	location=658298-658426,+; product=Hypothetical protein;
BBMN68_1247	121.5	306.98	2.52658	1.33719	-	-	location=1483112-1484233,-; product=PaaK; gene=paaK; note=Coenzyme F390 synthetase
BBMN68_1347	140.79	356.97	2.53548	1.34226	P	COG0288	location=1611262-1611945,+; product=CynT; gene=cynT; note=Carbonic anhydrase
BBMN68_307	623.04	1579.92	2.53582	1.34245	J	COG1544	location=371451-372113,+; product=Ribosome-associated protein Y;
BBMN68_120	177.28	451.09	2.54451	1.34739	E	COG0765	location=140126-140785,+; product=HisM3; gene=hisM3;
BBMN68_1682	70.55	179.53	2.54472	1.34751	-	-	location=2088054-2088686,-; product=Hypothetical protein;
BBMN68_1698	421.39	1084.47	2.57355	1.36376	H	COG0262	location=2106475-2107137,+; product=FolA; gene=folA; note=Dihydrofolate reductase
BBMN68_1464	5.52	14.34	2.59783	1.3773	-	-	location=1804526-1804681,-; product=Hypothetical protein;
BBMN68_338	84.49	219.81	2.60161	1.3794	-	-	location=411353-411721,+; product=Hypothetical protein;
BBMN68_1680	348.64	908.24	2.60509	1.38134	-	-	location=2085458-2086198,+; product=Hypothetical protein;
BBMN68_843	41.02	107.1	2.61092	1.38456	K	COG0583	location=967931-968746,-; product=LysR; gene=lysR; note=Transcriptional regulator
BBMN68_1578	16.28	42.61	2.61732	1.38809	-	-	location=1974068-1974898,+; product=Hypothetical protein;
BBMN68_1361	18.36	48.12	2.62092	1.39007	K	COG1522	location=1625567-1626001,+; product=Lrp; gene=lrp; note=Transcriptional regulator
BBMN68_592	955.83	2520.28	2.63674	1.39876	H	COG0115	location=669358-670485,-; product=IlvE; gene=ilvE;
BBMN68_820	16	42.2	2.6375	1.39917	P	COG0619	location=944714-945541,-; product=CbiQ2; gene=cbiQ2;
BBMN68_693	1221.88	3236.47	2.64876	1.40532	U	COG0740	location=788044-788667,-; product=ClpP2; gene=clpP2; note=ATP-dependent Clp proteases Protease subunit
BBMN68_1679	1000.68	2654.16	2.65236	1.40727	-	-	location=2084472-2085461,+; product=Hypothetical protein;
BBMN68_1681	192.81	511.96	2.65526	1.40885	-	-	location=2086303-2087904,+; product=DppX2; gene=dppX2; note=Dipeptidyl aminopeptidase/acylaminoacyl-peptidase
BBMN68_913	89.29	237.5	2.65987	1.41136	R	COG0454	location=1054372-1054914,-; product=WecD; gene=wecD; note=Histone acetyltransferase
BBMN68_535	592.94	1577.32	2.66017	1.41152	T	COG1391	location=609072-612302,-; product=GlnE; gene=glnE; note=Glutamine synthetase adenylyltransferase
BBMN68_1186	210.83	561.31	2.66238	1.41272	G	COG3429	location=1405300-1406325,+; product=Glucose-6-P dehydrogenase subunit;
BBMN68_498	26.59	70.89	2.66604	1.4147	-	-	location=579631-580164,-; product=Hypothetical protein;
BBMN68_984	447.94	1201.55	2.68239	1.42352	E	COG0473	location=1155678-1156709,-; product=LeuB; gene=leuB; note=3-isopropylmalate dehydrogenase
BBMN68_699	190.34	510.66	2.68288	1.42378	O	COG1180	location=794352-795233,-; product=PflA; gene=pflA; note=Pyruvate-formate lyase-activating enzyme
BBMN68_692	6045.04	16262.4	2.6902	1.42772	U	COG0740	location=787337-788038,-; product=ClpP1; gene=clpP1; note=ATP-dependent Clp proteases Protease subunit
BBMN68_tRNA27	2064.22	5565.38	2.69612	1.43088	-	-	location=1309524-1309599,-; product=tRNA-Arg;
BBMN68_410	158.01	428.63	2.71268	1.43972	O	COG0484	location=496645-497790,+; product=DnaJ1; gene=dnaJ1; note=DnaJ-class molecular chaperone
BBMN68_1262	330.84	900.18	2.72089	1.44408	H	COG0059	location=1502727-1503779,-; product=IlvC1; gene=ilvC1; note=Ketol-acid reductoisomerase
BBMN68_377	31.44	86.01	2.73569	1.4519	R	COG0693	location=455130-455678,-; product=ThiJ; gene=thiJ;
BBMN68_569	53.17	146.48	2.75494	1.46202	V	COG1131	location=643438-644286,-; product=ModF; gene=modF;
BBMN68_136	328.97	913.77	2.77767	1.47388	-	-	location=152601-152825,-; product=Hypothetical protein;
BBMN68_670	48.69	135.28	2.77839	1.47425	R	COG4186	location=758089-758910,+; product=Hypothetical phosphoesterase/phosphohydrolase;
BBMN68_1510	94.07	262.9	2.79473	1.48271	O	COG0542	location=1867636-1870305,+; product=ClpA2; gene=clpA2; note=ATP-binding subunit of Clp protease
BBMN68_1304	7.14	19.98	2.79832	1.48456	R	COG0697	location=1556679-1557635,-; product=Hypothetical methyl viologen exporter;
BBMN68_689	96.59	270.36	2.79905	1.48494	R	COG1611	location=782724-783665,-; product=Putative DNA uptake protein;
BBMN68_243	98.81	278.17	2.8152	1.49324	H	COG0285	location=294056-295696,+; product=FolC; gene=folC; note=Folylpolyglutamate synthase
BBMN68_612	448.76	1264.87	2.81859	1.49497	O	COG0719	location=691118-692617,-; product=SufB2; gene=sufB2;
BBMN68_1683	361.95	1021.61	2.82252	1.49698	R	COG0457	location=2088762-2091125,-; product=Tetratricopeptide repeats containing protein;
BBMN68_1359	117.69	333.83	2.83652	1.50412	-	-	location=1623181-1623516,-; product=Hypothetical protein;
BBMN68_413	539.95	1533.67	2.84039	1.50609	-	-	location=499813-500646,-; product=Hypothetical protein;
BBMN68_157	21.07	60.49	2.87091	1.52151	R	COG0477	location=178236-179615,-; product=Putative permease;
BBMN68_1732	302.77	875.01	2.89002	1.53108	R	COG0656	location=2145426-2146274,+; product=AkrA3; gene=akrA3; note=Aldo/keto diketogulonate reductase
BBMN68_566	132.7	383.77	2.89201	1.53207	-	-	location=640630-641457,+; product=Hypothetical protein;
BBMN68_240	31.05	89.82	2.89275	1.53244	R	COG0494	location=289518-290039,-; product=ADP-ribose pyrophosphatase;
BBMN68_859	4.39	12.76	2.90661	1.53934	C	COG1757	location=988216-989730,-; product=NhaC; gene=nhaC; note=Na+/H+ antiporter
BBMN68_1567	3.3	9.64	2.92121	1.54657	V	COG1132	location=1956277-1957305,+; product=LanT; gene=lanT;
BBMN68_194	24.24	71.64	2.95545	1.56338	P	COG1230	location=229478-230416,-; product=CzCD1; gene=czcD1; note=Co/Zn/Cd efflux system component protein
BBMN68_760	2367.44	7009.56	2.96082	1.566	-	-	location=874659-874937,+; product=Hypothetical protein;
BBMN68_432	350.37	1040.32	2.9692	1.57008	-	-	location=525103-525450,+; product=Hypothetical protein;
BBMN68_51	209.77	624.87	2.97883	1.57475	T	COG0589	location=51593-52558,-; product=UspA1; gene=uspA1; note=Universal stress protein
BBMN68_182	69.25	207.83	3.00116	1.58552	E	COG0131	location=214133-214732,+; product=HisB; gene=hisB; note=Imidazoleglycerol-phosphate dehydratase
BBMN68_1751	207.13	623.18	3.00864	1.58911	E	COG0410	location=2163933-2164637,+; product=LivF; gene=livF;
BBMN68_223	40.36	122.91	3.04534	1.6066	K	COG1609	location=271179-272288,+; product=LacI-type response repressor;
BBMN68_1749	125.4	382.28	3.04848	1.60809	E	COG4177	location=2161988-2163076,+; product=LivM; gene=livM;
BBMN68_1398	445.65	1375.22	3.08587	1.62568	F	COG1780	location=1671775-1672233,+; product=NrdI; gene=nrdI; note=Putative ribonucleotide reduction-related protein
BBMN68_119	105.32	325.09	3.08669	1.62606	R	COG0400	location=139247-139897,-; product=Putative esterase;
BBMN68_909	46.69	144.21	3.08867	1.62699	F	COG0232	location=1047928-1049202,-; product=Dgt; gene=dgt; note=dGTP triphosphohydrolase
BBMN68_1515	39.65	122.54	3.09054	1.62786	R	COG1373	location=1874364-1875674,+; product=Putative AAA+ superfamily ATPase;
BBMN68_1678	104.6	326.75	3.1238	1.6433	T	COG1983	location=2082343-2083626,-;
BBMN68_237	51.45	162.89	3.16599	1.66266	P	COG0601	location=285493-286584,+; product=DppB1; gene=dppB1;
BBMN68_629	560.84	1802.54	3.214	1.68437	-	-	location=713665-714063,-; product=Hypothetical protein;
BBMN68_1595	85.8	276.08	3.21772	1.68604	E	COG0436	location=1992797-1994041,+; product=Aspartate/tyrosine/aromatic aminotransferase;
BBMN68_1390	320.97	1043.65	3.25155	1.70113	O	COG1651	location=1663041-1664018,-; product=DsBG; gene=dsbG; note=Protein-disulfide isomerase
BBMN68_1658	58.9	192.34	3.26553	1.70732	L	COG0328	location=2055140-2055976,-; product=RnhA; gene=rnhA; note=Ribonuclease HI
BBMN68_1434	216	708.7	3.28102	1.71414	W	COG5295	location=1739185-1741905,-; product=Hypothetical Membrane protein;
BBMN68_797	41.79	137.23	3.2838	1.71537	-	-	location=919577-920251,+; product=Hypothetical protein;
BBMN68_661	54.54	180.28	3.30546	1.72485	-	-	location=747678-748118,+; product=Hypothetical protein;
BBMN68_1718	57.91	192.07	3.3167	1.72975	H	COG0294	location=2129326-2130201,+; product=FolP; gene=folP; note=Dihydropteroate synthase
BBMN68_666	19.86	66.07	3.32679	1.73413	S	COG3304	location=754377-754742,+; product=Hypothetical Membrane protein;
BBMN68_1748	124.82	417.49	3.34474	1.74189	E	COG0559	location=2161057-2161983,+; product=LivH; gene=livH;
BBMN68_914	551.27	1856.62	3.3679	1.75185	T	COG1854	location=1055069-1055563,-; product=LuxS; gene=luxS; note=LuxS protein for autoinducer AI2 synthesis
BBMN68_1750	263.68	894.92	3.39396	1.76297	E	COG0411	location=2163073-2163933,+; product=LivG; gene=livG;
BBMN68_989	72.73	249.02	3.4239	1.77564	S	COG4372	location=1162490-1163347,-; product=PePR1; gene=pepR1; note=prolyl aminopeptidase
BBMN68_1522	36.84	126.23	3.42644	1.77671	E	COG0066	location=1884861-1885553,+; product=LeuD; gene=leuD; note=3-isopropylmalate dehydratase small subunit
BBMN68_609	254.79	877.53	3.44413	1.78414	E	COG0520	location=687659-688933,-; product=CsdB; gene=csdB; note=Selenocysteine lyase
BBMN68_195	206.34	721.64	3.49733	1.80626	T	COG1974	location=230582-231307,-; product=LexA1; gene=lexA1; note=SOS-response transcriptional repressor
BBMN68_536	4148.82	14760.8	3.55784	1.831	M	COG3049	location=612358-613311,-; product=CbaH; gene=cbaH; note=conjugated bile acid hydrolase
BBMN68_1456	896.69	3203.81	3.57293	1.83711	-	-	location=1794541-1794690,-; product=Hypothetical protein;
BBMN68_1402	98.68	353.5	3.58229	1.84088	M	COG1215	location=1675912-1677087,+; product=WcaA2; gene=wcaA2; note=Glycosyltransferase for cell wall Membrane
BBMN68_1636	5493.94	20339.8	3.70222	1.88839	F	COG0563	location=2031133-2031693,+; product=Adk; gene=adk; note=Adenylate kinase
BBMN68_496	3.52	13.15	3.7358	1.90142	V	COG0577	location=577117-578541,-; product=Protein of unknown function DUF214; note=protein of unknown function DUF214
BBMN68_1786	348.94	1321.45	3.78704	1.92107	O	COG1180	location=2206948-2207676,+; product=NrdG; gene=nrdG; note=Organic radical activating enzyme
BBMN68_990	71.57	271.26	3.79014	1.92225	S	COG4372	location=1163397-1164020,-; product=Hypothetical protein;
BBMN68_1747	206.59	786.81	3.80856	1.92924	E	COG0683	location=2159628-2160815,+; product=LivK; gene=livK;
BBMN68_1717	140.02	534.11	3.81453	1.9315	H	COG0302	location=2128639-2129238,+; product=FolE; gene=folE; note=GTP cyclohydrolase I
BBMN68_1589	2028.55	7776.54	3.83355	1.93868	O	COG0234	location=1986157-1986450,+; product=GroS; gene=groS; note=Co-chaperonin HSP10
BBMN68_1537	36.89	147.32	3.99349	1.99765	R	COG0679	location=1905470-1906414,-; product=Hypothetical permease;
BBMN68_121	90.88	371.86	4.09177	2.03272	E	COG0765	location=140772-141446,+; product=HisM4; gene=hisM4;
BBMN68_1098	62.63	258.51	4.12757	2.04529	-	-	location=1294643-1296049,+; product=Hypothetical protein;
BBMN68_1716	185.6	768.22	4.13912	2.04932	-	-	location=2128550-2128642,+; product=Hypothetical protein;
BBMN68_1704	22.78	94.84	4.1633	2.05773	R	COG0477	location=2112240-2113448,-; product=FucP4; gene=fucP4; note=Fucose permease
BBMN68_518	7.75	32.32	4.17032	2.06016	-	-	location=593309-593419,+; product=Hypothetical protein;
BBMN68_1264	98.36	412.87	4.19754	2.06954	R	COG0477	location=1505568-1506917,-; product=Putative permease;
BBMN68_863	54.37	230.08	4.23175	2.08125	L	COG0389	location=992248-993837,-; product=DinP1; gene=dinP1;
BBMN68_1248	34.67	146.78	4.23363	2.0819	F	COG2233	location=1484270-1485622,-; product=UraA3; gene=uraA3; note=Xanthine/uracil permease
BBMN68_134	148.11	627.17	4.23449	2.08219	S	COG4243	location=150772-151509,-; product=Hypothetical Membrane protein;
BBMN68_611	251.14	1090.06	4.34045	2.11784	O	COG0719	location=689877-691112,-; product=SufB1; gene=sufB1;
BBMN68_1729	1.13	4.96	4.38938	2.13402	-	-	location=2143598-2143852,+; product=Hypothetical protein;
BBMN68_979	136.89	616.92	4.50668	2.17207	F	COG0167	location=1148274-1149425,+; product=PyrD2; gene=pyrD2; note=Dihydroorotate dehydrogenase
BBMN68_1660	456.27	2063.43	4.52239	2.17708	C	COG1249	location=2056663-2058279,-; product=Lpd2; gene=lpd2; note=acetoin/pyruvate dehydrogenase E3 component
BBMN68_1662	32.05	147.2	4.59282	2.19938	-	-	location=2059065-2060162,+; product=Hypothetical protein;
BBMN68_988	64.9	299.58	4.61602	2.20665	L	COG2816	location=1161188-1162480,-; product=Npy1; gene=npy1; note=NTP pyrophosphohydrolase
BBMN68_1435	772.2	3590.5	4.6497	2.21714	C	COG0778	location=1742198-1742965,-; product=NfnB2; gene=nfnB2; note=Nitroreductase
BBMN68_tRNA39	8.4	39.92	4.75238	2.24865	-	-	location=1662837-1662910,-; product=tRNA-Thr;
BBMN68_591	24.17	115.02	4.75879	2.2506	R	COG3956	location=668262-669161,-; product=Tetrapyrrole methyltransferase-like protein;
BBMN68_409	62.3	298.79	4.79599	2.26183	K	COG1420	location=495471-496589,+; product=HrcA; gene=hrcA; note=Transcriptional regulator of heat shock gene
BBMN68_1360	34.67	166.56	4.80415	2.26428	E	COG0436	location=1624027-1625361,-; product=Aspartate/tyrosine/aromatic aminotransferase;
BBMN68_1705	291.8	1404.2	4.8122	2.2667	M	COG2230	location=2113557-2114861,-; product=Cfa; gene=cfa; note=Cyclopropane fatty acid synthase
BBMN68_1509	24.31	123.64	5.08597	2.34652	E	COG2986	location=1865864-1867417,+; product=HutH; gene=hutH; note=Histidine ammonia-lyase
BBMN68_520	67.25	351.3	5.22379	2.3851	S	COG3189	location=593927-594268,+; product=Hypothetical protein;
BBMN68_492	0.54	2.93	5.42593	2.43987	L	COG2826	location=573636-574340,-; product=Hypothetical protein;
BBMN68_618	12.46	68.64	5.50883	2.46175	-	-	location=701782-702180,+; product=Hypothetical protein;
BBMN68_1661	419.82	2388.73	5.68989	2.5084	K	COG1959	location=2058413-2058835,-; product=Putative transcriptional regulator;
BBMN68_312	17.49	99.96	5.71527	2.51482	E	COG0547	location=376917-377963,+; product=TrpD; gene=trpD; note=Anthranilate phosphoribosyltransferase
BBMN68_106	14.32	82.75	5.77863	2.53073	R	COG4106	location=124749-125132,+;
BBMN68_1397	124.46	803.06	6.45235	2.68983	O	COG0695	location=1671512-1671778,+; product=GrxC2; gene=grxC2; note=Glutaredoxin
BBMN68_519	10.11	66.14	6.54204	2.70974	-	-	location=593504-593815,+; product=Hypothetical protein;
BBMN68_138	32.55	219.99	6.75853	2.75671	L	COG0210	location=155144-156349,+; product=UvrD1; gene=uvrD1; note=Superfamily I DNA and RNA helicase
BBMN68_1305	510.03	3483.58	6.83015	2.77192	O	COG0071	location=1557962-1558465,-; product=IBpA; gene=ibpA; note=Heat shock molecular chaperone
BBMN68_98	0.18	1.34	7.44444	2.89616	G	COG3833	location=116911-117726,+; note=ABC-type sugar transport system permease component
BBMN68_445	3.08	23.14	7.51299	2.90939	-	-	location=539843-539935,-; product=Hypothetical protein;
BBMN68_196	26.84	202.94	7.5611	2.9186	-	-	location=231458-231808,+; product=LytE; gene=lytE; note=LysM-like protein
BBMN68_849	73.79	563.1	7.63112	2.93189	R	COG0385	location=974359-975420,-;
BBMN68_1521	10.63	83.68	7.87206	2.97674	E	COG0065	location=1883375-1884778,+; product=LeuC; gene=leuC; note=3-isopropylmalate dehydratase large subunit
BBMN68_1399	181.33	1457.97	8.04042	3.00727	F	COG0209	location=1672349-1674544,+; product=NrdA; gene=nrdA; note=Ribonucleotide reductase alpha subunit
BBMN68_248	726.61	5888.65	8.10428	3.01868	-	-	location=303150-303470,+; product=Hypothetical protein;
BBMN68_1437	75	710.9	9.47867	3.24468	G	COG0588	location=1743617-1744330,+; product=PhoE; gene=phoE; note=Broad specificity phosphatase
BBMN68_105	8.44	94.95	11.25	3.49185	R	COG0500	location=124357-124764,+; product=Hypothetical protein;
BBMN68_582	25.86	413.56	15.9923	3.9993	-	-	location=658536-658670,+; product=Hypothetical protein;
BBMN68_1345	391.5	6678.3	17.0582	4.0924	O	COG0492	location=1608394-1610325,-; product=TrxB1; gene=trxB1; note=Thioredoxin reductase
BBMN68_1400	171.07	4264.53	24.9286	4.63973	-	-	location=1674752-1674841,+; product=Hypothetical protein;
BBMN68_1401	105.21	2876.94	27.3447	4.77319	F	COG0208	location=1674856-1675848,+; product=NrdF; gene=nrdF; note=Ribonucleotide reductase beta subunit

## Sheet: Shared downregulated genes
Downregulated genes at both time points
GeneID	COG	Code	Description
BBMN68_tRNA44	-	-	location=1988748-1988819,+; product=tRNA-Thr;
BBMN68_218	G	COG1175	location=261763-262734,+;
BBMN68_1579	J	COG0244	location=1975167-1975688,+; product=RplJ; gene=rplJ; note=Ribosomal protein L10
BBMN68_1746	J	COG2890	location=2158471-2159355,+; product=HemK; gene=hemK; note=Methylase of polypeptide chain release factor
BBMN68_842	S	COG2855	location=966753-967769,-; product=Hypothetical Membrane protein;
BBMN68_932	-	-	location=1079429-1079488,-; product=Hypothetical protein;
BBMN68_1483	-	-	location=1836001-1836408,-; product=Hypothetical protein;
BBMN68_1619	J	COG0185	location=2022603-2022881,+; product=RpsS; gene=rpsS; note=Ribosomal protein S19
BBMN68_560	-	-	location=635022-635333,+; product=Hypothetical protein;
BBMN68_217	G	COG2182	location=260474-261766,+;
BBMN68_1745	J	COG0216	location=2157296-2158384,+; product=PrfA; gene=prfA; note=Protein chain release factor A
BBMN68_1170	G	COG2182	location=1383889-1385214,-;
BBMN68_652	L	COG0513	location=737930-740116,-; product=SrmB; gene=srmB; note=Superfamily II DNA and RNA helicase
BBMN68_1492	S	COG3501	location=1845667-1847592,-; product=Hypothetical protein;
BBMN68_1002	V	COG0534	location=1174401-1175798,-;
BBMN68_1728	G	COG1172	location=2142275-2143492,+; product=XylH; gene=xylH;
BBMN68_219	G	COG0395	location=262734-263573,+;
BBMN68_1326	-	-	location=1583585-1584004,+; product=Hypothetical protein;
BBMN68_1035	G	COG0235	location=1222512-1223204,-; product=ArAD; gene=araD; note=Ribulose-5-phosphate 4-epimerase
BBMN68_371	J	COG0052	location=449423-450268,+; product=RpsB; gene=rpsB; note=Ribosomal protein S2
BBMN68_587	H	COG0635	location=663275-664684,-; product=HemN; gene=hemN; note=Coproporphyrinogen III oxidase
BBMN68_257	J	COG0290	location=311319-311954,+; product=InfC; gene=infC; note=Translation initiation factor 3
BBMN68_1572	-	-	location=1962234-1964210,+;
BBMN68_585	G	COG1929	location=660778-661839,-; product=Glycerate kinase;
BBMN68_1155	L	COG0629	location=1362503-1363159,-; product=SSB2; gene=ssb2; note=Single-stranded DNA-binding protein
BBMN68_600	R	COG1253	location=679411-680844,-; product=TlyC2; gene=tlyC2; note=Hemolysin-like protein
BBMN68_897	L	COG2801	location=1034664-1035497,-; product="Integrase, catalytic region";
BBMN68_1491	I	COG1835	location=1844525-1845616,-; product=Hypothetical protein;
BBMN68_1762	L	COG0629	location=2177327-2178064,+; product=SSB3; gene=ssb3; note=Single-stranded DNA-binding protein
BBMN68_399	G	COG0126	location=482942-484147,+; product=Pgk; gene=pgk; note=3-phosphoglycerate kinase
BBMN68_882	M	COG1361	location=1017715-1018890,-; product=S-layer protein;
BBMN68_883	V	COG1136	location=1018887-1019678,-;
BBMN68_999	-	-	location=1170538-1171965,+; product=Hypothetical protein;
BBMN68_584	-	-	location=660535-660654,-; product=Hypothetical protein;
BBMN68_1670	G	COG2182	location=2071661-2072977,+;
BBMN68_1371	L	COG0593	location=1640261-1641763,-; product=DnaA; gene=dnaA; note=ATPase for DNA replication initiation
BBMN68_1296	-	-	location=1546858-1547187,+; product=Hypothetical protein;
BBMN68_1644	S	COG2307	location=2036170-2038350,+; product=Hypothetical protein;
BBMN68_1202	S	COG4372	location=1426845-1432658,-; product=AprE; gene=aprE; note=Subtilisin-like serine protease
BBMN68_438	U	COG4796	location=529162-531036,-; product=Hypothetical protein;
BBMN68_1084	E	COG3579	location=1276940-1278283,-; product=PePC1; gene=pepC1; note=Aminopeptidase C
BBMN68_881	V	COG0577	location=1016123-1017703,-;
BBMN68_1655				BBMN68_84	BBMN68_1079
BBMN68_546	-	-	location=623137-623820,-; product=Hypothetical protein;
BBMN68_1281	L	COG2826	location=1524039-1525142,+; product="Integrase, catalytic region";
BBMN68_623	-	-	location=707052-707450,-; product=Hypothetical protein;
BBMN68_225	S	COG3538	location=273702-275000,-; product=Hypothetical protein;
BBMN68_528	F	COG0461	location=602447-603142,-; product=PyrE; gene=pyrE; note=Orotate phosphoribosyltransferase
BBMN68_1801	P	COG0619	location=2234042-2234854,+; product=Hypothetical protein;
BBMN68_1440	G	COG3833	location=1748572-1749414,+;
BBMN68_1803	P	COG1122	location=2235682-2236497,+; product=Hypothetical protein;
BBMN68_531	S	COG3501	location=605085-606038,-; product=PyrF2; gene=pyrF2; note=Orotidine-5'-phosphate decarboxylase
BBMN68_602	T	COG1702	location=681458-682633,-; product=PhoH; gene=phoH; note=Phosphate starvation-inducible protein
BBMN68_1547	J	COG0080	location=1917685-1918116,+; product=RplK; gene=rplK; note=Ribosomal protein L11
BBMN68_742	J	COG0539	location=852089-853564,-; product=RpsA; gene=rpsA; note=Ribosomal protein S1
BBMN68_663	R	COG0477	location=749918-751279,-; product=Permease of the major facilitator superfamily; note=permease of the major facilitator superfamily
BBMN68_696	O	COG0544	location=790919-792298,-; product=Tig; gene=tig; note=FKBP-type peptidyl-prolyl cis-trans isomerase
BBMN68_1798	V	COG1132	location=2229108-2231123,+; product=MdlB7; gene=mdlB7;
BBMN68_1638	J	COG0257	location=2032112-2032225,+; product=RpmJ; gene=rpmJ; note=Ribosomal protein L36
BBMN68_1285	U	COG0805	location=1531434-1532516,+; product=Hypothetical protein;
BBMN68_1796	K	COG1846	location=2226623-2227156,+; product=MarR-type transcriptional regulator;
BBMN68_1807	R	COG0546	location=2239303-2239989,+; product=Hypothetical protein;
BBMN68_1011	-	-	location=1185201-1186964,-; product=Conserved Hypothetical protein; note=conserved Hypothetical protein
BBMN68_1797	V	COG1132	location=2227153-2229111,+; product=MdlB6; gene=mdlB6;
BBMN68_779	-	-	location=897650-898231,-; product=Hypothetical protein;
BBMN68_1156	J	COG0360	location=1363216-1363506,-; product=RpsF; gene=rpsF; note=Ribosomal protein S6
BBMN68_1001	-	-	location=1173878-1174012,-; product=Hypothetical protein;
BBMN68_728	C	COG0282	location=832505-833734,+; product=AckA; gene=ackA; note=Acetate kinase
BBMN68_250	G	COG2017	location=303724-304680,-; product=GalM1; gene=galM1; note=Galactose mutarotase
BBMN68_1800	-	-	location=2233385-2234038,+; product=Hypothetical protein;

## Sheet: Shared upregulated genes
Upregulated genes at both time points
GeneID	COG	Code	Description
BBMN68_1067	-	-	location=1258357-1259466,+; product=ElsH1; gene=elsH1; note=Metal-dependent hydrolase
BBMN68_506	F	COG1051	location=583803-584423,-; product=ADP-ribose pyrophosphatase;
BBMN68_1187	G	COG0363	location=1406552-1407394,+; product=MagB; gene=magB; note=Glucosamine-6-phosphate isomerase
BBMN68_1779	F	COG3613	location=2198327-2198755,+; product=Nucleoside 2-deoxyribosyltransferase;
BBMN68_1110	J	COG0251	location=1308769-1309158,-; product=TdcF; gene=tdcF; note=Putative translation initiation inhibitor
BBMN68_239	R	COG4172	location=287759-289468,+; product=AppF1; gene=appF1; note=ABC-type peptide transport system ATPase component
BBMN68_1220	I	COG0671	location=1453354-1454319,-; product=PgPB2; gene=pgpB2; note=Membrane-associated phospholipid phosphatase
BBMN68_1235	R	COG1597	location=1473045-1474175,-; product=SphK1; gene=sphK1; note=Sphingosine kinase
BBMN68_306	R	COG2137	location=370125-370574,+; product=OraA; gene=oraA; note=Hypothetical protein
BBMN68_1709	M	COG1215	location=2119191-2120414,+; product=Glycosyltransferase for cell wall Membrane;
BBMN68_181	E	COG0079	location=212887-214047,+; product=HisC; gene=hisC; note=Histidinol-phosphate/aromatic aminotransferase
BBMN68_1586	H	COG0212	location=1983008-1983748,-; product=5-formyltetrahydrofolate cyclo-ligase;
BBMN68_1785	F	COG1328	location=2204392-2206800,+; product=NrdD; gene=nrdD;
BBMN68_1517	R	COG0494	location=1876745-1877932,-; product=MutT3; gene=mutT3;
BBMN68_1604	R	COG1052	location=2004963-2005979,+; product=SerA3; gene=serA3; note=Phosphoglycerate dehydrogenase
BBMN68_1222	E	COG0119	location=1457359-1459275,-; product=LeuA; gene=leuA; note=2-isopropylmalate synthase
BBMN68_1079	T	COG0745	location=1270834-1271538,-; product=Response Regulator of two-component system; note=response regulator of two-component system
BBMN68_1766	C	COG0372	location=2182724-2184016,+; product=GltA; gene=gltA; note=Citrate synthase
BBMN68_490	-	-	location=572051-572779,-; product=Hypothetical protein;
BBMN68_762	-	-	location=876660-877316,-; product=Hypothetical protein;
BBMN68_753	R	COG0561	location=864463-865269,-; product=Putative HAD superfamily hydrolase;
BBMN68_350	R	COG3576	location=423836-424240,+; product=Putative flavin-nucleotide-binding protein;
BBMN68_765	O	COG0545	location=879135-879542,-; product=FkpA1; gene=fkpA1; note=FKBP-type peptidyl-prolyl cis-trans isomerase
BBMN68_793	L	COG0497	location=914165-915991,-; product=RecN; gene=recN; note=ATPase for DNA repair
BBMN68_184	E	COG0118	location=215561-216208,+; product=HisH; gene=hisH; note=Glutamine amidotransferase
BBMN68_1787	S	COG3581	location=2207904-2213042,+; product=Activator of 2-hydroxyglutaryl-CoA dehydratase;
BBMN68_489	-	-	location=571431-572054,-; product=Hypothetical protein;
BBMN68_1263	H	COG0059	location=1504208-1505260,-; product=IlvC2; gene=ilvC2; note=Ketol-acid reductoisomerase
BBMN68_1764	S	COG3247	location=2180498-2181478,+; product=HdeD; gene=hdeD; note=Hypothetical protein
BBMN68_1319	H	COG0512	location=1575635-1576279,-; product=PaBA; gene=pabA;
BBMN68_1329	R	COG1574	location=1585901-1587355,-; product=Putative metal-dependent hydrolase;
BBMN68_581	-	-	location=658298-658426,+; product=Hypothetical protein;
BBMN68_1247	-	-	location=1483112-1484233,-; product=PaaK; gene=paaK; note=Coenzyme F390 synthetase
BBMN68_1347	P	COG0288	location=1611262-1611945,+; product=CynT; gene=cynT; note=Carbonic anhydrase
BBMN68_1682	-	-	location=2088054-2088686,-; product=Hypothetical protein;
BBMN68_338	-	-	location=411353-411721,+; product=Hypothetical protein;
BBMN68_1578	-	-	location=1974068-1974898,+; product=Hypothetical protein;
BBMN68_1361	K	COG1522	location=1625567-1626001,+; product=Lrp; gene=lrp; note=Transcriptional regulator
BBMN68_592	H	COG0115	location=669358-670485,-; product=IlvE; gene=ilvE;
BBMN68_820	P	COG0619	location=944714-945541,-; product=CbiQ2; gene=cbiQ2;
BBMN68_913	R	COG0454	location=1054372-1054914,-; product=WecD; gene=wecD; note=Histone acetyltransferase
BBMN68_498	-	-	location=579631-580164,-; product=Hypothetical protein;
BBMN68_984	E	COG0473	location=1155678-1156709,-; product=LeuB; gene=leuB; note=3-isopropylmalate dehydrogenase
BBMN68_699	O	COG1180	location=794352-795233,-; product=PflA; gene=pflA; note=Pyruvate-formate lyase-activating enzyme
BBMN68_tRNA27	-	-	location=1309524-1309599,-; product=tRNA-Arg;
BBMN68_377	R	COG0693	location=455130-455678,-; product=ThiJ; gene=thiJ;
BBMN68_136	-	-	location=152601-152825,-; product=Hypothetical protein;
BBMN68_670	R	COG4186	location=758089-758910,+; product=Hypothetical phosphoesterase/phosphohydrolase;
BBMN68_1304	R	COG0697	location=1556679-1557635,-; product=Hypothetical methyl viologen exporter;
BBMN68_1683	R	COG0457	location=2088762-2091125,-; product=Tetratricopeptide repeats containing protein;
BBMN68_413	-	-	location=499813-500646,-; product=Hypothetical protein;
BBMN68_157	R	COG0477	location=178236-179615,-; product=Putative permease;
BBMN68_566	-	-	location=640630-641457,+; product=Hypothetical protein;
BBMN68_240	R	COG0494	location=289518-290039,-; product=ADP-ribose pyrophosphatase;
BBMN68_1567	V	COG1132	location=1956277-1957305,+; product=LanT; gene=lanT;
BBMN68_760	-	-	location=874659-874937,+; product=Hypothetical protein;
BBMN68_51	T	COG0589	location=51593-52558,-; product=UspA1; gene=uspA1; note=Universal stress protein
BBMN68_1751	E	COG0410	location=2163933-2164637,+; product=LivF; gene=livF;
BBMN68_223	K	COG1609	location=271179-272288,+; product=LacI-type response repressor;
BBMN68_1749	E	COG4177	location=2161988-2163076,+; product=LivM; gene=livM;
BBMN68_1398	F	COG1780	location=1671775-1672233,+; product=NrdI; gene=nrdI; note=Putative ribonucleotide reduction-related protein
BBMN68_119	R	COG0400	location=139247-139897,-; product=Putative esterase;
BBMN68_909	F	COG0232	location=1047928-1049202,-; product=Dgt; gene=dgt; note=dGTP triphosphohydrolase
BBMN68_1515	R	COG1373	location=1874364-1875674,+; product=Putative AAA+ superfamily ATPase;
BBMN68_1678	T	COG1983	location=2082343-2083626,-;
BBMN68_237	P	COG0601	location=285493-286584,+; product=DppB1; gene=dppB1;
BBMN68_629	-	-	location=713665-714063,-; product=Hypothetical protein;
BBMN68_1595	E	COG0436	location=1992797-1994041,+; product=Aspartate/tyrosine/aromatic aminotransferase;
BBMN68_1658	L	COG0328	location=2055140-2055976,-; product=RnhA; gene=rnhA; note=Ribonuclease HI
BBMN68_797	-	-	location=919577-920251,+; product=Hypothetical protein;
BBMN68_661	-	-	location=747678-748118,+; product=Hypothetical protein;
BBMN68_666	S	COG3304	location=754377-754742,+; product=Hypothetical Membrane protein;
BBMN68_1748	E	COG0559	location=2161057-2161983,+; product=LivH; gene=livH;
BBMN68_914	T	COG1854	location=1055069-1055563,-; product=LuxS; gene=luxS; note=LuxS protein for autoinducer AI2 synthesis
BBMN68_1750	E	COG0411	location=2163073-2163933,+; product=LivG; gene=livG;
BBMN68_989	S	COG4372	location=1162490-1163347,-; product=PePR1; gene=pepR1; note=prolyl aminopeptidase
BBMN68_1522	E	COG0066	location=1884861-1885553,+; product=LeuD; gene=leuD; note=3-isopropylmalate dehydratase small subunit
BBMN68_195	T	COG1974	location=230582-231307,-; product=LexA1; gene=lexA1; note=SOS-response transcriptional repressor
BBMN68_1456	-	-	location=1794541-1794690,-; product=Hypothetical protein;
BBMN68_1402	M	COG1215	location=1675912-1677087,+; product=WcaA2; gene=wcaA2; note=Glycosyltransferase for cell wall Membrane
BBMN68_496	V	COG0577	location=577117-578541,-; product=Protein of unknown function DUF214; note=protein of unknown function DUF214
BBMN68_1786	O	COG1180	location=2206948-2207676,+; product=NrdG; gene=nrdG; note=Organic radical activating enzyme
BBMN68_990	S	COG4372	location=1163397-1164020,-; product=Hypothetical protein;
BBMN68_1747	E	COG0683	location=2159628-2160815,+; product=LivK; gene=livK;
BBMN68_1717	H	COG0302	location=2128639-2129238,+; product=FolE; gene=folE; note=GTP cyclohydrolase I
BBMN68_1537	R	COG0679	location=1905470-1906414,-; product=Hypothetical permease;
BBMN68_121	E	COG0765	location=140772-141446,+; product=HisM4; gene=hisM4;
BBMN68_1098	-	-	location=1294643-1296049,+; product=Hypothetical protein;
BBMN68_1704	R	COG0477	location=2112240-2113448,-; product=FucP4; gene=fucP4; note=Fucose permease
BBMN68_518	-	-	location=593309-593419,+; product=Hypothetical protein;
BBMN68_1264	R	COG0477	location=1505568-1506917,-; product=Putative permease;
BBMN68_863	L	COG0389	location=992248-993837,-; product=DinP1; gene=dinP1;
BBMN68_1248	F	COG2233	location=1484270-1485622,-; product=UraA3; gene=uraA3; note=Xanthine/uracil permease
BBMN68_134	S	COG4243	location=150772-151509,-; product=Hypothetical Membrane protein;
BBMN68_611	O	COG0719	location=689877-691112,-; product=SufB1; gene=sufB1;
BBMN68_979	F	COG0167	location=1148274-1149425,+; product=PyrD2; gene=pyrD2; note=Dihydroorotate dehydrogenase
BBMN68_1660	C	COG1249	location=2056663-2058279,-; product=Lpd2; gene=lpd2; note=acetoin/pyruvate dehydrogenase E3 component
BBMN68_1662	-	-	location=2059065-2060162,+; product=Hypothetical protein;
BBMN68_988	L	COG2816	location=1161188-1162480,-; product=Npy1; gene=npy1; note=NTP pyrophosphohydrolase
BBMN68_tRNA39	-	-	location=1662837-1662910,-; product=tRNA-Thr;
BBMN68_591	R	COG3956	location=668262-669161,-; product=Tetrapyrrole methyltransferase-like protein;
BBMN68_1360	E	COG0436	location=1624027-1625361,-; product=Aspartate/tyrosine/aromatic aminotransferase;
BBMN68_1705	M	COG2230	location=2113557-2114861,-; product=Cfa; gene=cfa; note=Cyclopropane fatty acid synthase
BBMN68_1509	E	COG2986	location=1865864-1867417,+; product=HutH; gene=hutH; note=Histidine ammonia-lyase
BBMN68_520	S	COG3189	location=593927-594268,+; product=Hypothetical protein;
BBMN68_618	-	-	location=701782-702180,+; product=Hypothetical protein;
BBMN68_1661	K	COG1959	location=2058413-2058835,-; product=Putative transcriptional regulator;
BBMN68_312	E	COG0547	location=376917-377963,+; product=TrpD; gene=trpD; note=Anthranilate phosphoribosyltransferase
BBMN68_106	R	COG4106	location=124749-125132,+;
BBMN68_1397	O	COG0695	location=1671512-1671778,+; product=GrxC2; gene=grxC2; note=Glutaredoxin
BBMN68_519	-	-	location=593504-593815,+; product=Hypothetical protein;
BBMN68_138	L	COG0210	location=155144-156349,+; product=UvrD1; gene=uvrD1; note=Superfamily I DNA and RNA helicase
BBMN68_1305	O	COG0071	location=1557962-1558465,-; product=IBpA; gene=ibpA; note=Heat shock molecular chaperone
BBMN68_196	-	-	location=231458-231808,+; product=LytE; gene=lytE; note=LysM-like protein
BBMN68_849	R	COG0385	location=974359-975420,-;
BBMN68_1521	E	COG0065	location=1883375-1884778,+; product=LeuC; gene=leuC; note=3-isopropylmalate dehydratase large subunit
BBMN68_1399	F	COG0209	location=1672349-1674544,+; product=NrdA; gene=nrdA; note=Ribonucleotide reductase alpha subunit
BBMN68_248	-	-	location=303150-303470,+; product=Hypothetical protein;
BBMN68_1437	G	COG0588	location=1743617-1744330,+; product=PhoE; gene=phoE; note=Broad specificity phosphatase
BBMN68_105	R	COG0500	location=124357-124764,+; product=Hypothetical protein;
BBMN68_582	-	-	location=658536-658670,+; product=Hypothetical protein;
BBMN68_1345	O	COG0492	location=1608394-1610325,-; product=TrxB1; gene=trxB1; note=Thioredoxin reductase
BBMN68_1400	-	-	location=1674752-1674841,+; product=Hypothetical protein;
BBMN68_1401	F	COG0208	location=1674856-1675848,+; product=NrdF; gene=nrdF; note=Ribonucleotide reductase beta subunit
